# Supplementary material for: Mutant huntingtin induces neuronal apoptosis via derepressing the non-canonical poly(A) polymerase PAPD5
Source: Nat Commun. 2025 Apr 9;16:3307. doi: 10.1038/s41467-025-58618-4 (PMC11982267; doi:10.1038/s41467-025-58618-4)
Supplement: Supplementary file 3 — Supplementary Data 1 [file 41467_2025_58618_MOESM3_ESM.xlsx]

## Sheet: miRNAs
	Set1							Set2							Set3
miRNA	Untransfected	Untransfected + PAPD5 KD	EGFPCAG27	EGFPCAG27 + PAPD5 KD	EGFPCAG78	EGFPCAG78 + PAPD5 KD		Untransfected	Untransfected + PAPD5 KD	EGFPCAG27	EGFPCAG27 + PAPD5 KD	EGFPCAG78	EGFPCAG78 + PAPD5 KD		Untransfected	Untransfected + PAPD5 KD	EGFPCAG27	EGFPCAG27 + PAPD5 KD	EGFPCAG78	EGFPCAG78 + PAPD5 KD
hsa-let-7b-5p	2.17363	2.17709	1.98578	2.4261	1.14472	2.05417		2.19493	2.2964	2.07758	2.11474	1.11628	2.01969		2.07758	2.14113	2.091	2.01969	1.22894	2.18896
hsa-let-7c-5p	1.14165	1.18112	1.28694	1.36011	0.500248	1.19589		1.32302	1.2461	1.21212	1.18848	0.543531	1.24058		1.21212	1.23174	1.21791	1.24058	0.612626	1.27392
hsa-let-7e-3p	0.0232441	0.0254723	0.02542	0.0219226	0.00877582	0.021306		0.0236066	0.0225736	0.0243077	0.0232962	0.0105721	0.0232723		0.0243077	0.0233992	0.0247083	0.0232723	0.011181	0.0242128
hsa-let-7g-5p	3.868	4.11394	4.1597	3.83497	2.13687	3.53447		3.99404	3.85145	4.0112	3.81322	2.09654	3.83436		4.0112	3.87256	4.02597	3.83436	2.23716	4.03361
hsa-let-7i-5p	0.108388	0.112335	0.100921	0.101256	0.0719934	0.0991384		0.101089	0.104762	0.104588	0.105531	0.06359	0.100026		0.104588	0.104029	0.10616	0.100026	0.0684651	0.104706
hsa-miR-101-3p	5.84987	6.00235	5.6312	6.072	3.65528	6.2656		5.84745	5.9599	5.73949	6.13256	3.31212	5.93993		5.73949	6.03601	5.91818	5.93993	3.7713	5.89863
hsa-miR-103a-3p	14.5873	15.1869	13.8133	14.175	9.39208	15.8348		13.993	14.3797	14.195	15.5075	8.44502	14.7896		14.195	14.9853	14.8173	14.7896	9.61215	14.3802
hsa-miR-106b-3p	0.3544	0.388478	0.342613	0.349024	0.234363	0.374725		0.345803	0.351701	0.348456	0.38154	0.21336	0.35831		0.348456	0.369235	0.370314	0.35831	0.236628	0.35948
hsa-miR-106b-5p	13.641	13.2575	13.5768	14.1102	8.26431	13.1549		13.8409	13.8736	13.6089	13.2061	7.40149	13.3642		13.6089	13.4144	13.3458	13.3642	8.28639	13.6436
hsa-miR-10a-3p	0.000218177	0.000242208	0.000225145	0.00023089	7.67075e-05	0.000245012		0.000228	0.000224443	0.000221634	0.000243606	9.63825e-05	0.000234869		0.000221634	0.000238289	0.000236835	0.000234869	0.000108602	0.000232641
hsa-miR-10a-5p	0.0042266	0.00391563	0.00455051	0.00451267	0.0018985	0.00385137		0.00453155	0.00436729	0.00438556	0.00388337	0.00192793	0.00418637		0.00438556	0.00408841	0.00410541	0.00418637	0.00215212	0.00431617
hsa-miR-10b-5p	3.88519	3.66151	3.65035	4.09906	2.22722	4.09355		3.86821	3.99069	3.76594	3.87151	2.01928	3.86561		3.76594	3.87041	3.72642	3.86561	2.35242	3.79804
hsa-miR-1179	0.000782324	0.000900496	0.000879573	0.000842804	0.000498857	0.000871903		0.000860992	0.000812001	0.000829525	0.000886084	0.00047393	0.00087573		0.000829525	0.00087764	0.000888675	0.00087573	0.000526277	0.000873964
hsa-miR-122-5p	0.00194469	0.00200337	0.00207339	0.00226733	0.00134124	0.00218149		0.00216819	0.00209983	0.00200801	0.00209053	0.0011591	0.00212675		0.00200801	0.00211611	0.00205542	0.00212675	0.00133851	0.0021118
hsa-miR-1243	0.000632187	0.000660292	0.000697681	0.000689289	0.0004561	0.000682917		0.000693472	0.000660121	0.000664127	0.000671509	0.000388046	0.000690259		0.000664127	0.000678752	0.000676314	0.000690259	0.000440486	0.000682231
hsa-miR-1249	0.000935382	0.000980617	0.000987453	0.000947603	0.000228262	0.000877596		0.000967323	0.000941473	0.000961065	0.000927677	0.000334543	0.000930905		0.000961065	0.000940708	0.000964875	0.000930905	0.000361872	0.000971734
hsa-miR-125a-3p	0.0293228	0.0321245	0.0276555	0.0289669	0.0210982	0.0315485		0.0283036	0.0291443	0.028477	0.0318352	0.0184088	0.0295379		0.028477	0.0306116	0.0304678	0.0295379	0.0205389	0.0295239
hsa-miR-125b-5p	3.23388	3.44017	3.25432	3.21862	1.72633	3.80731		3.23642	3.22624	3.24408	3.61909	1.72321	3.51997		3.24408	3.48675	3.43463	3.51997	2.00073	3.30296
hsa-miR-126-3p	4.95164	4.73723	4.77322	4.84416	3.15482	4.5756		4.80856	4.89761	4.86161	4.65571	2.7336	4.67336		4.86161	4.70611	4.72179	4.67336	3.03306	4.78466
hsa-miR-1269a	0.0180006	0.0205202	0.0173495	0.0195941	0.00907968	0.0172618		0.0184377	0.0187805	0.017672	0.0188206	0.00965185	0.0173056		0.017672	0.0186921	0.0188524	0.0173056	0.0102271	0.0191072
hsa-miR-1271-5p	0.0288819	0.0309855	0.0292796	0.03296	0.019361	0.0314247		0.0310653	0.0308537	0.0290801	0.0312044	0.0173192	0.0303332		0.0290801	0.0311579	0.0304775	0.0303332	0.0195316	0.0310387
hsa-miR-1296-5p	0.139564	0.135837	0.147446	0.136262	0.104729	0.150294		0.141744	0.137903	0.143451	0.142883	0.0843389	0.148863		0.143451	0.142502	0.141975	0.148863	0.097913	0.139747
hsa-miR-132-3p	0.635724	0.622785	0.635567	0.745604	0.42241	0.659737		0.68839	0.688476	0.635646	0.640995	0.362678	0.647539		0.635646	0.656419	0.633069	0.647539	0.414989	0.665788
hsa-miR-132-5p	0.013334	0.0153273	0.0129154	0.0122794	0.010079	0.0133465		0.0125934	0.0127959	0.013123	0.0143027	0.00878873	0.0131292		0.013123	0.0137086	0.014147	0.0131292	0.00942031	0.0134457
hsa-miR-133b	0.0112401	0.0112493	0.0112227	0.012371	0.00761722	0.010717		0.0117829	0.011792	0.0112314	0.0109799	0.00654555	0.0109669		0.0112314	0.0112413	0.01115	0.0109669	0.00722936	0.0116023
hsa-miR-135a-5p	0.0457745	0.0475808	0.0499245	0.0437868	0.02439	0.0426846		0.046755	0.0447697	0.0478045	0.0450663	0.0240883	0.0461628		0.0478045	0.0456223	0.0474824	0.0461628	0.0260771	0.0470287
hsa-miR-135b-5p	0.0304087	0.0295279	0.0284336	0.0297947	0.0162295	0.0295712		0.0291062	0.0301001	0.0294045	0.0295496	0.0154794	0.0289968		0.0294045	0.029401	0.0291657	0.0289968	0.0173836	0.0292461
hsa-miR-140-3p	0.906222	0.96109	0.972511	0.921401	0.525739	1.06862		0.946611	0.91378	0.938782	1.01343	0.502634	1.01943		0.938782	0.990649	0.982089	1.01943	0.584489	0.951413
hsa-miR-140-5p	0.362635	0.432632	0.332093	0.375311	0.261092	0.391274		0.353041	0.368919	0.347028	0.411434	0.237652	0.360471		0.347028	0.390968	0.389547	0.360471	0.257968	0.377795
hsa-miR-141-3p	0.121053	0.122481	0.124701	0.120785	0.0623177	0.121657		0.122727	0.120919	0.122863	0.122068	0.0617768	0.123169		0.122863	0.122288	0.123078	0.123169	0.0691862	0.122645
hsa-miR-142-5p	0.000354856	0.000359821	0.000358078	0.000347388	0.00014709	0.00033538		0.000352693	0.000351102	0.000356463	0.000347385	0.000162674	0.000346543		0.000356463	0.000349146	0.000355052	0.000346543	0.000178364	0.000355053
hsa-miR-143-3p	0.00704275	0.00700498	0.00831623	0.00828916	0.00261499	0.00644194		0.00830268	0.00764058	0.00765305	0.00671756	0.00302638	0.00731934		0.00765305	0.00720909	0.00731445	0.00731934	0.00330343	0.00784539
hsa-miR-145-5p	0.0207743	0.0199044	0.0206347	0.0203783	0.0142334	0.0221026		0.0205061	0.0205753	0.0207043	0.0209747	0.0119018	0.021356		0.0207043	0.0208173	0.0204997	0.021356	0.0138341	0.0203035
hsa-miR-146a-5p	0.00426127	0.00452513	0.00410295	0.00407371	0.00240993	0.0042111		0.00408831	0.00416644	0.00418136	0.0043653	0.00233509	0.00415667		0.00418136	0.00427094	0.0043276	0.00415667	0.00255896	0.00422902
hsa-miR-1471	0.000158995	0.000187122	0.000178632	0.000170906	9.50726e-05	0.000189459		0.000174726	0.000164843	0.000168528	0.000188287	9.43138e-05	0.000183966		0.000168528	0.000183653	0.00018463	0.000183966	0.000106302	0.000178764
hsa-miR-148b-3p	0.729482	0.830893	0.74046	0.664772	0.444002	0.790002		0.701596	0.696375	0.734951	0.81019	0.429487	0.76483		0.734951	0.772242	0.792887	0.76483	0.474041	0.742289
hsa-miR-148b-5p	0.00710574	0.00668985	0.00690778	0.00675901	0.00414808	0.00827289		0.00683299	0.00693021	0.00700606	0.00743938	0.00372492	0.00755958		0.00700606	0.00723149	0.00700536	0.00755958	0.00448782	0.00678494
hsa-miR-150-5p	0.00682385	0.00719718	0.00784608	0.0070481	0.00317098	0.007019		0.00743639	0.00693507	0.00731714	0.00710753	0.00337802	0.00742102		0.00731714	0.0072155	0.0073764	0.00742102	0.00376015	0.00735578
hsa-miR-153-3p	0.116952	0.1096	0.119996	0.126618	0.0617503	0.127089		0.123262	0.121689	0.118464	0.118021	0.0581715	0.123492		0.118464	0.119743	0.115783	0.123492	0.0685985	0.118529
hsa-miR-16-1-3p	0.13514	0.155285	0.127057	0.146777	0.0986779	0.131633		0.136561	0.140838	0.131036	0.142971	0.0875305	0.129325		0.131036	0.140801	0.141294	0.129325	0.0929843	0.142537
hsa-miR-17-3p	0.623133	0.691512	0.661871	0.617253	0.503692	0.636374		0.639173	0.620186	0.64221	0.66337	0.417318	0.648997		0.64221	0.655204	0.672114	0.648997	0.455627	0.656163
hsa-miR-17-5p	119.15	119.177	133.853	119.573	66.3081	120.757		126.511	119.361	126.288	119.964	62.8585	127.137		126.288	122.108	124.153	127.137	70.8668	124.018
hsa-miR-181a-3p	0.105847	0.111945	0.107053	0.129148	0.0422101	0.120333		0.117583	0.116919	0.106448	0.116063	0.0486067	0.113499		0.106448	0.116568	0.111626	0.113499	0.0558891	0.115673
hsa-miR-181a-5p	2.02413	1.90917	2.26275	1.94463	1.20065	2.16806		2.09767	1.98398	2.14012	2.0345	1.07057	2.2149		2.14012	2.05534	2.0637	2.2149	1.25371	2.03285
hsa-miR-181c-3p	0.0172688	0.0189197	0.0157301	0.0161344	0.00990959	0.0170162		0.0159309	0.016692	0.0164815	0.0179427	0.00968211	0.0163605		0.0164815	0.0172454	0.0174788	0.0163605	0.0104904	0.0168707
hsa-miR-182-5p	3.9455	3.93257	4.31178	3.74445	3.10545	4.51454		4.01811	3.84366	4.12457	4.21352	2.47107	4.412		4.12457	4.14735	4.14947	4.412	2.90426	3.98939
hsa-miR-183-5p	3.9455	3.93257	4.31178	3.74445	3.10545	4.51454		4.01811	3.84366	4.12457	4.21352	2.47107	4.412		4.12457	4.14735	4.14947	4.412	2.90426	3.98939
hsa-miR-186-5p	2.23085	2.13293	2.65161	2.27697	1.42566	2.51374		2.45716	2.25379	2.43215	2.31552	1.23305	2.58175		2.43215	2.3618	2.3571	2.58175	1.46196	2.34395
hsa-miR-187-3p	0.107019	0.104075	0.111722	0.11833	0.0534097	0.128194		0.114978	0.112532	0.109345	0.115507	0.0527192	0.119675		0.109345	0.11533	0.110331	0.119675	0.0634328	0.111223
hsa-miR-188-3p	0.00218205	0.00214108	0.00227144	0.00233323	0.00140685	0.00212279		0.00230213	0.00225637	0.0022263	0.00213191	0.00122723	0.00219586		0.0022263	0.0021872	0.00218056	0.00219586	0.00137359	0.00224714
hsa-miR-18a-5p	11.1172	10.3324	11.8166	10.7255	6.79198	11.7689		11.2578	10.9196	11.4616	11.0273	5.92357	11.7928		11.4616	11.1036	11.0422	11.7928	6.94386	10.9405
hsa-miR-18b-5p	17.1698	17.1631	17.3612	17.0135	10.7732	17.4111		17.1865	17.0915	17.2653	17.2866	9.61515	17.3861		17.2653	17.2532	17.2701	17.3861	10.8444	17.1787
hsa-miR-190a-5p	0.0754239	0.0727799	0.0707638	0.0741168	0.0340619	0.0822448		0.0724209	0.0747675	0.0730567	0.0773677	0.0352067	0.0762886		0.0730567	0.0756823	0.0735858	0.0762886	0.0411619	0.0725403
hsa-miR-191-3p	0.0144867	0.0171558	0.0138795	0.0148863	0.00882343	0.016003		0.014374	0.0146851	0.0141798	0.0165694	0.00869981	0.0149035		0.0141798	0.0158027	0.0158015	0.0149035	0.00954139	0.0152472
hsa-miR-193b-3p	2.28271	2.46558	2.69612	2.19429	1.52257	2.32318		2.4323	2.23806	2.48082	2.39332	1.37004	2.50271		2.48082	2.40624	2.51509	2.50271	1.50762	2.44334
hsa-miR-194-5p	0.243164	0.246766	0.222166	0.29031	0.116578	0.295569		0.253963	0.265693	0.232428	0.270067	0.119932	0.256253		0.232428	0.264589	0.245553	0.256253	0.142965	0.251541
hsa-miR-195-5p	1.18975	1.18745	1.30951	1.36851	0.610271	1.17085		1.33868	1.276	1.24819	1.17912	0.601942	1.23824		1.24819	1.23007	1.22394	1.23824	0.672492	1.28625
hsa-miR-196a-5p	8.13046	9.4861	9.07846	7.81954	6.21917	9.5166		8.42552	7.97348	8.59139	9.50133	5.43119	9.29495		8.59139	9.12827	9.35323	9.29495	6.10283	8.76517
hsa-miR-196b-3p	0.0273389	0.0313755	0.0301503	0.0286592	0.0196891	0.0275715		0.0293953	0.0279913	0.0287102	0.0294121	0.017575	0.0288321		0.0287102	0.0294065	0.0303019	0.0288321	0.0188954	0.0300411
hsa-miR-196b-5p	12.4907	11.8034	12.4672	11.6864	7.14678	12.511		12.0705	12.0819	12.479	12.152	6.49446	12.4891		12.479	12.1248	12.1378	12.4891	7.43265	11.9808
hsa-miR-199b-5p	0.000287777	0.000321288	0.000317491	0.000334344	0.000212423	0.000339103		0.000325809	0.000310188	0.000302269	0.000330075	0.000184728	0.000328119		0.000302269	0.000328647	0.000322908	0.000328119	0.000211114	0.000324295
hsa-miR-19a-3p	322.38	329.259	330.575	292.041	257.946	386.33		310.711	306.836	326.452	356.655	206.072	357.367		326.452	340.631	338.599	357.367	243.966	316.775
hsa-miR-19b-1-5p	0.101718	0.110241	0.112207	0.102274	0.0606488	0.10388		0.107126	0.101996	0.106834	0.107013	0.0578185	0.107964		0.106834	0.107051	0.1098	0.107964	0.0636262	0.108154
hsa-miR-200a-3p	0.00511278	0.00516971	0.00510732	0.00499873	0.00199815	0.00588127		0.00505273	0.00505543	0.00511005	0.00551402	0.00227265	0.00548065		0.00511005	0.00535576	0.00526069	0.00548065	0.002663	0.00509143
hsa-miR-205-5p	0.0314711	0.0323313	0.0363749	0.0343473	0.0204272	0.0351735		0.0353465	0.0328778	0.0338343	0.0337225	0.0181719	0.0357691		0.0338343	0.0342554	0.0341021	0.0357691	0.0209783	0.0343114
hsa-miR-20a-3p	0.765524	0.796828	0.785828	0.881359	0.457952	0.814675		0.832224	0.821402	0.775609	0.805702	0.427147	0.800121		0.775609	0.814447	0.796078	0.800121	0.483009	0.820254
hsa-miR-20a-5p	134.916	141.755	146.919	148.807	68.2889	125.454		147.86	141.691	140.79	133.356	69.5711	135.763		140.79	138.025	140.565	135.763	74.975	145.796
hsa-miR-210-3p	0.545675	0.602142	0.601204	0.55724	0.414298	0.575948		0.578804	0.551427	0.572767	0.5889	0.353176	0.58844		0.572767	0.585515	0.597385	0.58844	0.390593	0.586481
hsa-miR-212-5p	0.0127525	0.014672	0.0118933	0.0116199	0.00890592	0.0135707		0.0117558	0.0121731	0.0123154	0.0141106	0.00808294	0.0127044		0.0123154	0.0132775	0.0135035	0.0127044	0.00883987	0.012657
hsa-miR-214-3p	0.0008857	0.000923419	0.000940351	0.000935654	0.000432961	0.0010549		0.000938	0.000910335	0.000912617	0.000986973	0.000447104	0.000995981		0.000912617	0.000970371	0.000949871	0.000995981	0.000524628	0.000933114
hsa-miR-21-5p	20.5739	20.7389	20.124	22.0868	9.44697	23.3483		21.0826	21.3169	20.3477	22.005	9.89748	21.6763		20.3477	21.6931	20.9415	21.6763	11.5572	20.9674
hsa-miR-216a-5p	0.000291831	0.000294294	0.0003075	0.000264256	0.00016417	0.000321386		0.000285059	0.000277702	0.000299563	0.000307542	0.000155426	0.000314366		0.000299563	0.000299857	0.000303047	0.000314366	0.000179656	0.000288105
hsa-miR-216b-5p	0.00114658	0.00115427	0.00118848	0.00109722	0.000593275	0.00135368		0.00114194	0.00112163	0.00116734	0.00125001	0.000585149	0.00126839		0.00116734	0.00121289	0.00119693	0.00126839	0.000692641	0.00114603
hsa-miR-219a-1-3p	0.000445877	0.000519036	0.000476526	0.000483522	0.000245676	0.000487271		0.000480011	0.000464318	0.000460947	0.000502903	0.000252502	0.000481869		0.000460947	0.000495154	0.000499179	0.000481869	0.00027752	0.000492682
hsa-miR-219a-5p	0.368241	0.382784	0.364729	0.404699	0.242246	0.37492		0.384194	0.38604	0.366481	0.378831	0.215323	0.369789		0.366481	0.380611	0.375367	0.369789	0.240025	0.383724
hsa-miR-22-3p	0.0483139	0.0465539	0.052629	0.0458588	0.0378109	0.0519596		0.0491274	0.0470704	0.0504253	0.0491826	0.0296668	0.0522933		0.0504253	0.0491642	0.0493929	0.0522933	0.0345419	0.0482542
hsa-miR-224-3p	0.0649766	0.0677118	0.0639163	0.0762036	0.0434224	0.0763926		0.0697901	0.0703666	0.0644443	0.0719214	0.038342	0.0698766		0.0644443	0.0712038	0.0677711	0.0698766	0.0448031	0.0690904
hsa-miR-224-5p	0.0221239	0.0224088	0.0207853	0.0208534	0.0122359	0.0234425		0.0208193	0.0214793	0.0214442	0.0229198	0.0117088	0.0220739		0.0214442	0.0221971	0.0220189	0.0220739	0.0133417	0.0213362
hsa-miR-22-5p	0.00771262	0.00859354	0.00751323	0.0089528	0.00413499	0.00743714		0.00820149	0.00830961	0.00761228	0.00799446	0.0042151	0.00747509		0.00761228	0.00806288	0.00802163	0.00747509	0.00450877	0.00833014
hsa-miR-23b-3p	12.8119	13.6426	12.9864	12.8033	8.00071	12.6914		12.8945	12.8076	12.8989	13.1584	7.3875	12.8381		12.8989	13.0698	13.2596	12.8381	8.09481	13.1392
hsa-miR-23b-5p	0.00350247	0.00399602	0.00412327	0.00357046	0.00181205	0.00327017		0.00383692	0.0035363	0.00380021	0.00361492	0.00190276	0.00367202		0.00380021	0.00368746	0.00390531	0.00367202	0.00199773	0.00388924
hsa-miR-24-1-5p	0.0263011	0.0251586	0.026612	0.0305888	0.0146639	0.0259998		0.0285312	0.0283641	0.0264561	0.0255758	0.0135817	0.0263041		0.0264561	0.0265252	0.025775	0.0263041	0.015413	0.0273596
hsa-miR-25-5p	0.00592836	0.00617339	0.00652229	0.0071988	0.00308076	0.00628285		0.0068522	0.00653277	0.00621824	0.00622788	0.00308373	0.00640145		0.00621824	0.0064294	0.00630601	0.00640145	0.0034817	0.00661802
hsa-miR-26a-5p	24.5716	27.4245	24.3913	28.1161	16.2216	25.2053		26.1876	26.2842	24.4813	26.2915	14.9143	24.795		24.4813	26.2568	26.0054	24.795	16.2764	26.5936
hsa-miR-26b-3p	0.00615489	0.00612225	0.00631325	0.00566806	0.00398935	0.00635665		0.00598197	0.00590646	0.00623357	0.00623835	0.00349455	0.00633492		0.00623357	0.00615169	0.00622412	0.00633492	0.00397194	0.00602837
hsa-miR-27a-3p	36.9117	38.6516	40.7395	37.9862	25.1286	38.0486		39.3388	37.4451	38.7784	38.3489	22.037	39.371		38.7784	38.6761	39.2324	39.371	24.6064	39.1084
hsa-miR-28-3p	0.376625	0.342194	0.369468	0.353924	0.21619	0.354559		0.361612	0.365098	0.373029	0.348322	0.192327	0.361937		0.373029	0.352697	0.353137	0.361937	0.218449	0.35502
hsa-miR-299-5p	0.000597222	0.000611086	0.000692079	0.00059996	0.000140699	0.000703577		0.000644375	0.000598589	0.000642903	0.000655702	0.000207339	0.000697804		0.000642903	0.000651905	0.000652111	0.000697804	0.000243925	0.000633082
hsa-miR-29b-3p	0.0679752	0.0674406	0.0710204	0.0632566	0.0386624	0.0739809		0.0670262	0.0655735	0.0694811	0.0706351	0.0361069	0.0724855		0.0694811	0.0694111	0.06968	0.0724855	0.0417986	0.067164
hsa-miR-29c-3p	0.769981	0.805183	0.774077	0.897439	0.363499	0.784383		0.833479	0.831271	0.772026	0.794715	0.382546	0.779213		0.772026	0.807432	0.791219	0.779213	0.425664	0.823938
hsa-miR-301b	0.790871	0.813417	0.85381	0.858411	0.527203	0.871807		0.856107	0.823949	0.821738	0.842106	0.463053	0.862762		0.821738	0.846748	0.836271	0.862762	0.53191	0.841634
hsa-miR-30b-5p	3.97478	4.52288	4.52449	4.39034	2.45596	4.09132		4.45691	4.1774	4.24074	4.30169	2.35669	4.30246		4.24074	4.35282	4.44844	4.30246	2.55834	4.47879
hsa-miR-30d-5p	8.785	8.97426	9.63674	8.61308	6.36727	8.48178		9.11054	8.69861	9.20102	8.72455	5.34516	9.04083		9.20102	8.85136	9.10383	9.04083	5.88792	9.06489
hsa-miR-30e-3p	2.94838	2.80353	2.81865	2.74398	1.44067	2.97612		2.78107	2.84434	2.88279	2.88854	1.42108	2.89632		2.88279	2.85226	2.83666	2.89632	1.62719	2.78853
hsa-miR-31-3p	1.05857	1.14472	1.13323	1.18339	0.462566	0.947307		1.15804	1.11924	1.09526	1.04135	0.514543	1.0361		1.09526	1.07887	1.10545	1.0361	0.542238	1.15358
hsa-miR-31-5p	1.75571	1.76088	1.91786	1.88491	1.30656	1.98488		1.90131	1.81916	1.835	1.86953	1.07254	1.95108		1.835	1.88006	1.84825	1.95108	1.25291	1.8533
hsa-miR-324-3p	0.858156	0.805694	0.886856	0.968061	0.608036	1.01359		0.926569	0.911454	0.872388	0.903685	0.49492	0.948109		0.872388	0.911249	0.864331	0.948109	0.599705	0.884386
hsa-miR-324-5p	1.56594	1.45442	1.61332	1.49626	1.25649	1.62286		1.55369	1.5307	1.58945	1.53633	0.955892	1.61809		1.58945	1.5421	1.53332	1.61809	1.11287	1.51987
hsa-miR-32-5p	0.369582	0.354074	0.379771	0.411921	0.22792	0.358547		0.395519	0.390178	0.374642	0.356303	0.200874	0.369006		0.374642	0.368923	0.3632	0.369006	0.226419	0.381191
hsa-miR-326	0.0286797	0.0317463	0.0271391	0.0270076	0.0107341	0.0312498		0.0270733	0.0278311	0.0278987	0.0314971	0.0130531	0.029122		0.0278987	0.0299475	0.0300506	0.029122	0.0145749	0.028549
hsa-miR-331-3p	0.926949	0.959402	0.890231	0.946818	0.504982	1.01269		0.918088	0.936831	0.908405	0.985684	0.492179	0.949487		0.908405	0.962617	0.944236	0.949487	0.562496	0.931658
hsa-miR-338-3p	0.0262353	0.0252174	0.0291402	0.0246598	0.0170537	0.0259375		0.0268065	0.0254353	0.0276496	0.0255749	0.0146637	0.0274922		0.0276496	0.025979	0.026587	0.0274922	0.0166147	0.026266
hsa-miR-339-3p	0.374127	0.414124	0.400382	0.371643	0.283423	0.425829		0.385745	0.372883	0.387032	0.419936	0.242252	0.412909		0.387032	0.408215	0.411398	0.412909	0.274457	0.394982
hsa-miR-33a-5p	0.0336527	0.0333149	0.036759	0.0310316	0.0171245	0.0337131		0.0337741	0.0323156	0.0351716	0.0335134	0.0168893	0.0352031		0.0351716	0.0336001	0.0344937	0.0352031	0.0190329	0.0336203
hsa-miR-340-3p	0.0813634	0.0883593	0.084387	0.0805467	0.0544809	0.0933713		0.0824445	0.080954	0.0828614	0.0908307	0.0490607	0.0887655		0.0828614	0.0879446	0.0878187	0.0887655	0.0560908	0.0843707
hsa-miR-340-5p	0.803258	0.790635	0.831865	0.792202	0.457692	0.776959		0.811791	0.797711	0.817436	0.783767	0.425363	0.803943		0.817436	0.792999	0.801811	0.803943	0.474685	0.804677
hsa-miR-34a-3p	0.32313	0.333185	0.318078	0.353047	0.249113	0.371078		0.335107	0.337757	0.320594	0.351622	0.203716	0.343557		0.320594	0.346028	0.334014	0.343557	0.237023	0.334465
hsa-miR-34a-5p	1.57453	1.56509	1.46557	1.53378	0.809256	1.66725		1.49929	1.55402	1.51907	1.61536	0.795788	1.56316		1.51907	1.5757	1.54741	1.56316	0.912269	1.52091
hsa-miR-34c-3p	0.0918016	0.086437	0.0934604	0.098636	0.064809	0.097388		0.0960133	0.0951574	0.0926273	0.0917493	0.052924	0.095404		0.0926273	0.0931491	0.0904989	0.095404	0.0618148	0.0927088
hsa-miR-34c-5p	0.147739	0.144067	0.171912	0.142246	0.0750946	0.152988		0.156377	0.144967	0.159368	0.148461	0.0735483	0.162174		0.159368	0.151054	0.154346	0.162174	0.084225	0.152161
hsa-miR-361-5p	4.95612	5.00747	5.13278	5.09922	3.08826	5.46893		5.11597	5.02716	5.04367	5.23311	2.78068	5.29819		5.04367	5.19377	5.12362	5.29819	3.21428	5.07954
hsa-miR-362-5p	0.0426038	0.042886	0.0449098	0.048001	0.0247484	0.0466834		0.0464297	0.0452219	0.0437416	0.0447444	0.0230365	0.045788		0.0437416	0.0452992	0.0441704	0.045788	0.0265993	0.045217
hsa-miR-365a-3p	1.01984	1.16918	1.17475	1.074	0.558567	1.06505		1.12325	1.04657	1.09456	1.1159	0.571429	1.11855		1.09456	1.11834	1.15296	1.11855	0.621771	1.13835
hsa-miR-373-3p	0.000565534	0.000585569	0.000591875	0.000565151	0.000220486	0.000570961		0.000578359	0.000565343	0.000578555	0.000578219	0.000254076	0.000581324		0.000578555	0.000578266	0.000585194	0.000581324	0.0002828	0.000580752
hsa-miR-373-5p	0.00343536	0.00351549	0.00362042	0.00336311	0.00162338	0.00339684		0.00348939	0.00339904	0.00352668	0.00345566	0.00168923	0.00350685		0.00352668	0.00346687	0.00352987	0.00350685	0.00187452	0.00349807
hsa-miR-374a-5p	6.10393	5.93028	6.39234	6.11829	3.79831	5.73025		6.25381	6.11111	6.24647	5.82941	3.35597	6.05225		6.24647	5.96757	6.04579	6.05225	3.72411	6.14405
hsa-miR-374b-3p	0.0528409	0.0559901	0.0555436	0.0528392	0.0296762	0.0536074		0.0541745	0.0528401	0.0541754	0.0547858	0.0288234	0.0545669		0.0541754	0.0545813	0.0554376	0.0545669	0.0318876	0.0547731
hsa-miR-378a-5p	0.0222537	0.0254542	0.0219429	0.021893	0.0136456	0.0248855		0.021918	0.0220726	0.0220978	0.0251683	0.0131784	0.0233679		0.0220978	0.0240345	0.0241344	0.0233679	0.0146812	0.0230385
hsa-miR-421	0.482014	0.477047	0.440357	0.517517	0.311675	0.447143		0.47738	0.49945	0.460715	0.461853	0.272657	0.443737		0.460715	0.466972	0.459505	0.443737	0.299514	0.477269
hsa-miR-424-5p	0.649329	0.631377	0.649586	0.59799	0.40347	0.769355		0.623255	0.623131	0.649457	0.69696	0.356891	0.706939		0.649457	0.67147	0.658736	0.706939	0.427877	0.62595
hsa-miR-425-3p	0.117638	0.11956	0.123292	0.121313	0.072847	0.114804		0.122299	0.119461	0.120432	0.117158	0.0659909	0.118972		0.120432	0.118847	0.119977	0.118972	0.0730767	0.121379
hsa-miR-429	0.0131536	0.014048	0.0136549	0.0131838	0.00839368	0.0147826		0.0134173	0.0131687	0.0134019	0.0144106	0.00767836	0.0142076		0.0134019	0.0140716	0.0140344	0.0142076	0.00876636	0.0136243
hsa-miR-450a-5p	0.304597	0.318226	0.294404	0.294444	0.13529	0.346367		0.294424	0.299478	0.299457	0.331998	0.146719	0.31933		0.299457	0.318969	0.314489	0.31933	0.169404	0.302153
hsa-miR-451a	0.00462009	0.00470164	0.00522229	0.00456946	0.00238428	0.00464023		0.00488498	0.00459471	0.00491197	0.00467083	0.00236749	0.00492266		0.00491197	0.00474115	0.00485849	0.00492266	0.0026458	0.00482309
hsa-miR-452-5p	0.503457	0.497957	0.530372	0.580451	0.214676	0.464199		0.554847	0.540585	0.516739	0.480782	0.231192	0.496184		0.516739	0.504301	0.50262	0.496184	0.253502	0.535196
hsa-miR-454-3p	3.55374	3.47111	3.99028	3.90364	2.44619	4.04453		3.94672	3.72458	3.76569	3.74687	2.06046	4.01731		3.76569	3.81233	3.73004	4.01731	2.43371	3.78135
hsa-miR-455-3p	0.403102	0.443906	0.389421	0.430648	0.245198	0.432222		0.409516	0.416647	0.396202	0.438025	0.233286	0.410264		0.396202	0.428308	0.423061	0.410264	0.259537	0.420673
hsa-miR-455-5p	0.039684	0.0390338	0.0393556	0.0439496	0.0300234	0.0390024		0.0415893	0.0417624	0.0395195	0.0390181	0.0242067	0.0391786		0.0395195	0.039857	0.0391356	0.0391786	0.0271638	0.0407194
hsa-miR-483-3p	0.00404789	0.00395865	0.00425227	0.00406125	0.00158494	0.00408837		0.00415566	0.00405457	0.00414882	0.00402299	0.00177119	0.00416951		0.00414882	0.00406673	0.00407604	0.00416951	0.00200958	0.00408893
hsa-miR-485-3p	0.00690363	0.00700218	0.00667875	0.00661163	0.00363161	0.00689473		0.00664511	0.00675606	0.00679026	0.00694825	0.00356575	0.00678588		0.00679026	0.0068457	0.00687493	0.00678588	0.00398185	0.00676206
hsa-miR-489-3p	0.0110512	0.0110903	0.012145	0.0116507	0.00709203	0.0113295		0.0118953	0.011347	0.0115852	0.0112092	0.00627107	0.0117302		0.0115852	0.0114334	0.011472	0.0117302	0.00708928	0.0116206
hsa-miR-491-3p	0.0387289	0.0398533	0.0425354	0.0366095	0.0197944	0.0378596		0.0394614	0.0376543	0.0405876	0.0388437	0.0198604	0.0401295		0.0405876	0.0390485	0.0403812	0.0401295	0.0219144	0.0395916
hsa-miR-497-5p	0.00570593	0.00609071	0.00565345	0.00522069	0.00389879	0.0062033		0.00543277	0.00545792	0.00567963	0.00614675	0.00344575	0.005922		0.00567963	0.00589889	0.00595949	0.005922	0.00389141	0.00564378
hsa-miR-500a-5p	0.651726	0.654175	0.77327	0.664907	0.372534	0.662326		0.717045	0.658284	0.709901	0.658238	0.349072	0.715651		0.709901	0.677284	0.693111	0.715651	0.393441	0.695444
hsa-miR-501-3p	0.0710016	0.0731495	0.0698018	0.0725534	0.0295712	0.0790125		0.0711643	0.0717733	0.0703991	0.0760245	0.032887	0.0742645		0.0703991	0.0743686	0.0729475	0.0742645	0.0378755	0.07182
hsa-miR-501-5p	0.345678	0.360477	0.368899	0.334328	0.231341	0.347625		0.351188	0.339955	0.3571	0.353993	0.204197	0.358104		0.3571	0.353055	0.361071	0.358104	0.226447	0.354258
hsa-miR-502-5p	0.187444	0.178954	0.202413	0.176447	0.0891345	0.201387		0.188984	0.181863	0.194785	0.18984	0.0893056	0.201899		0.194785	0.189554	0.190161	0.201899	0.104267	0.18558
hsa-miR-503-5p	0.0434802	0.0435312	0.0430646	0.0438025	0.0250661	0.047833		0.043432	0.0436411	0.0432719	0.0456315	0.0233576	0.0453862		0.0432719	0.0448862	0.0440618	0.0453862	0.0270547	0.043465
hsa-miR-504-5p	0.00016738	0.000178549	0.000184789	0.000186939	8.11521e-05	0.000183653		0.000185861	0.00017689	0.00017587	0.000181083	8.51165e-05	0.00018422		0.00017587	0.000182662	0.000181456	0.00018422	9.64418e-05	0.000183391
hsa-miR-509-3p	0.000974043	0.000988008	0.00106742	0.00100343	0.000565521	0.000962299		0.00103493	0.000988627	0.00101966	0.000975069	0.000528554	0.0010135		0.00101966	0.000994627	0.00100935	0.0010135	0.000588091	0.00101905
hsa-miR-518c-5p	0.000702718	0.000656971	0.000739114	0.000701067	0.000363433	0.000775154		0.000719839	0.000701892	0.000720687	0.00071362	0.000345518	0.00075692		0.000720687	0.000715687	0.000702384	0.00075692	0.000409816	0.000698242
hsa-miR-518e-5p	0.000917724	0.00104922	0.000945326	0.000982927	0.000380441	0.00104752		0.000963943	0.000949766	0.000931423	0.00104837	0.000446748	0.000995111		0.000931423	0.00101944	0.00101311	0.000995111	0.000501186	0.00099157
hsa-miR-520c-3p	0.00273905	0.00286355	0.00300787	0.00267675	0.00134405	0.00285344		0.00283748	0.00270772	0.00287031	0.00285849	0.00138722	0.00292964		0.00287031	0.00285147	0.00290916	0.00292964	0.00155526	0.00284615
hsa-miR-532-3p	0.420002	0.446808	0.400676	0.458029	0.280136	0.461998		0.428394	0.438604	0.410225	0.454339	0.250167	0.430246		0.410225	0.445521	0.433276	0.430246	0.28395	0.434446
hsa-miR-542-5p	0.029873	0.029254	0.031632	0.0288278	0.0220246	0.0297166		0.0301974	0.0293458	0.0307399	0.0294844	0.0179487	0.0306593		0.0307399	0.0297201	0.0301047	0.0306593	0.0202523	0.0298796
hsa-miR-545-3p	0.0143003	0.0140069	0.0143626	0.013893	0.00864951	0.0158713		0.0141258	0.0140952	0.0143314	0.01491	0.00778309	0.0150981		0.0143314	0.0146439	0.0144217	0.0150981	0.00910781	0.0140861
hsa-miR-548a-3p	0.0246754	0.0253601	0.0235497	0.0255263	0.013736	0.0266278		0.0245181	0.0250972	0.024106	0.0259862	0.0131975	0.0250415		0.024106	0.0254873	0.0249436	0.0250415	0.0150565	0.0247956
hsa-miR-548k	0.0178371	0.018361	0.0186541	0.0176644	0.0105257	0.0184857		0.0181525	0.0177506	0.018241	0.0184233	0.00983012	0.0185697		0.018241	0.0183326	0.018479	0.0185697	0.0110589	0.0182218
hsa-miR-550a-3p	0.0483842	0.0520947	0.0538929	0.0562909	0.0283982	0.0525854		0.0550788	0.052188	0.0510643	0.0523394	0.0271974	0.0532351		0.0510643	0.0532371	0.0527697	0.0532351	0.0306236	0.0540656
hsa-miR-550a-5p	0.0299608	0.0322907	0.0328394	0.0344732	0.0148997	0.034544		0.0336464	0.0321379	0.0313671	0.0333983	0.01551	0.0336809		0.0313671	0.0334808	0.0328397	0.0336809	0.0178053	0.0331883
hsa-miR-556-3p	0.0323091	0.0351913	0.0311586	0.0353321	0.0204561	0.0369735		0.0331798	0.0337868	0.0317287	0.0360714	0.018972	0.0339418		0.0317287	0.0350806	0.0340716	0.0339418	0.021649	0.0338372
hsa-miR-556-5p	0.00088137	0.000975115	0.000946331	0.000978093	0.000551866	0.000903919		0.000962081	0.000928473	0.000913273	0.000938842	0.000518716	0.000924882		0.000913273	0.000946525	0.000953302	0.000924882	0.000567709	0.000966406
hsa-miR-561-3p	0.000645091	0.000754573	0.000692868	0.000685619	0.00038768	0.00066031		0.000689234	0.000665046	0.000668553	0.00070587	0.000382448	0.000676393		0.000668553	0.00070028	0.000717286	0.000676393	0.000410607	0.00071036
hsa-miR-572	0.0190369	0.0179798	0.0210392	0.0194013	0.00884356	0.0189206		0.0202036	0.0192182	0.020013	0.0184442	0.00891642	0.0199518		0.020013	0.0190129	0.0191084	0.0199518	0.01018	0.0194333
hsa-miR-574-3p	0.276094	0.294799	0.295178	0.294964	0.139358	0.324832		0.295071	0.285373	0.285477	0.309452	0.143322	0.309651		0.285477	0.304582	0.299733	0.309651	0.166161	0.29498
hsa-miR-576-3p	0.0216506	0.0218423	0.0210999	0.0215549	0.0150347	0.0212032		0.0213262	0.0216027	0.0213735	0.0215204	0.0128139	0.0211515		0.0213735	0.0214555	0.0214854	0.0211515	0.0142414	0.0214969
hsa-miR-576-5p	0.105545	0.100141	0.110993	0.0996292	0.0650857	0.106215		0.105158	0.102544	0.108235	0.103133	0.0570865	0.108578		0.108235	0.103804	0.104657	0.108578	0.0653476	0.103458
hsa-miR-580-3p	0.00808728	0.00941692	0.00749066	0.00757548	0.0042425	0.00766412		0.00753295	0.0078272	0.00778325	0.00849544	0.00446941	0.0075769		0.00778325	0.00816167	0.00843086	0.0075769	0.00468389	0.00811484
hsa-miR-582-5p	0.502263	0.480076	0.508896	0.522731	0.299148	0.519595		0.515767	0.512394	0.505568	0.499445	0.267968	0.514218		0.505568	0.504827	0.495993	0.514218	0.308821	0.503585
hsa-miR-589-3p	0.0879325	0.0894387	0.0900913	0.0870982	0.0417193	0.0986309		0.0885821	0.0875143	0.0890054	0.0939224	0.0431933	0.0942644		0.0890054	0.0921075	0.0911296	0.0942644	0.0500899	0.0888667
hsa-miR-589-5p	0.172219	0.170502	0.160127	0.17519	0.0968034	0.166139		0.167489	0.173698	0.166063	0.168306	0.0908436	0.163105		0.166063	0.168033	0.166251	0.163105	0.101091	0.168487
hsa-miR-592	0.00192217	0.00229466	0.00195365	0.00224317	0.000834296	0.00184078		0.00209342	0.00207648	0.00193785	0.00205523	0.000978372	0.00189638		0.00193785	0.00206788	0.0020964	0.00189638	0.0010204	0.00215845
hsa-miR-624-5p	0.00553832	0.006322	0.00539053	0.00545729	0.00240315	0.00540841		0.00542381	0.00549766	0.00546393	0.00584739	0.00275615	0.00539946		0.00546393	0.00570264	0.00584094	0.00539946	0.00293683	0.00570805
hsa-miR-628-5p	0.0803279	0.0826855	0.0781345	0.0778494	0.0487386	0.0740363		0.0779919	0.079079	0.0792236	0.0782415	0.0448886	0.0760578		0.0792236	0.0781582	0.0796593	0.0760578	0.0485638	0.079526
hsa-miR-629-5p	0.0764921	0.0786471	0.0751363	0.0824354	0.0539907	0.0797289		0.0787013	0.0794082	0.0758112	0.0791861	0.0460771	0.0773985		0.0758112	0.0790242	0.0776355	0.0773985	0.0519559	0.0786832
hsa-miR-636	0.00452882	0.0049924	0.00493838	0.00469395	0.00221936	0.0047783		0.00481461	0.00461065	0.00472917	0.00488418	0.00235371	0.00485768		0.00472917	0.00486088	0.00493812	0.00485768	0.00260364	0.00487316
hsa-miR-651-5p	0.0216963	0.0215423	0.0208583	0.0214434	0.0126664	0.0220695		0.0211488	0.0215695	0.0212732	0.0218043	0.0116804	0.0214554		0.0212732	0.0215836	0.0213979	0.0214554	0.0132169	0.0212792
hsa-miR-659-3p	0.000985572	0.00104484	0.000921507	0.000984147	0.000404186	0.00108964		0.000952312	0.000984859	0.000953001	0.001067	0.000459515	0.00100205		0.000953001	0.00102731	0.00100903	0.00100205	0.000523057	0.000982205
hsa-miR-671-5p	0.0393029	0.0412702	0.0401744	0.0422314	0.019521	0.0409461		0.0411901	0.0407408	0.0397362	0.0411078	0.0200703	0.0405584		0.0397362	0.0411352	0.0408479	0.0405584	0.0224691	0.0412168
hsa-miR-7-1-3p	0.572704	0.538289	0.655219	0.644123	0.411408	0.54022		0.649647	0.607365	0.612574	0.539254	0.332758	0.594947		0.612574	0.573792	0.575084	0.594947	0.373955	0.610178
hsa-miR-744-5p	0.112825	0.114116	0.127625	0.10433	0.0671055	0.102502		0.115391	0.108494	0.119997	0.108153	0.061878	0.114376		0.119997	0.110514	0.116352	0.114376	0.0670149	0.114964
hsa-miR-758-3p	0.000190865	0.000194335	0.000225512	0.000213086	0.000123287	0.000245328		0.000219211	0.000201669	0.000207466	0.000218348	0.000109451	0.000235211		0.000207466	0.000218635	0.000212303	0.000235211	0.000132777	0.000210584
hsa-miR-7-5p	0.973867	0.93592	1.06054	0.962601	0.644493	1.24049		1.01038	0.968217	1.01628	1.0775	0.549178	1.14699		1.01628	1.05465	1.02265	1.14699	0.677128	0.984927
hsa-miR-767-5p	0.00375968	0.0040529	0.00434005	0.00388259	0.00178475	0.00410724		0.00410496	0.00382064	0.00403946	0.00407998	0.00190176	0.00422204		0.00403946	0.00408829	0.00415566	0.00422204	0.00214416	0.00408753
hsa-miR-874-3p	0.191432	0.189206	0.211815	0.183854	0.112381	0.180104		0.19734	0.187605	0.201366	0.184598	0.10311	0.195317		0.201366	0.188751	0.194853	0.195317	0.11385	0.19459
hsa-miR-877-3p	0.00320478	0.00369048	0.00363749	0.00324354	0.00234192	0.00346748		0.00343487	0.0032241	0.00341428	0.00357724	0.0020788	0.00355146		0.00341428	0.00352914	0.00363478	0.00355146	0.00228539	0.00351804
hsa-miR-885-5p	0.000186779	0.000185899	0.000221006	0.000203738	0.000129444	0.000204605		0.000212196	0.000195074	0.000203173	0.000195028	0.000109689	0.000212647		0.000203173	0.000200591	0.000200106	0.000212647	0.00012712	0.000203041
hsa-miR-887-3p	0.00026806	0.000267556	0.000301839	0.000272595	0.000153128	0.000266451		0.000286845	0.000270318	0.000284448	0.000267003	0.000143126	0.000283594		0.000284448	0.000273459	0.000278335	0.000283594	0.000160433	0.000280265
hsa-miR-9-3p	0.0748673	0.0710567	0.083632	0.0717185	0.0313803	0.0734364		0.0774465	0.073276	0.0791284	0.0722368	0.03339	0.0783686		0.0791284	0.0739332	0.075436	0.0783686	0.0378928	0.0752552
hsa-miR-941	0.100605	0.097545	0.0963764	0.0952718	0.0668164	0.113683		0.0958225	0.0979019	0.0984678	0.105305	0.0570859	0.104673		0.0984678	0.102045	0.0996649	0.104673	0.0674318	0.0963933
hsa-miR-9-5p	1.97627	1.90773	2.18906	1.87916	1.20623	2.01272		2.0282	1.9271	2.07995	1.95952	1.07265	2.09904		2.07995	1.98215	2.01515	2.09904	1.22571	1.98722
hsa-miR-96-3p	0.00741551	0.00775268	0.00693595	0.00816985	0.00240983	0.00699316		0.00752766	0.00778355	0.00717173	0.00736313	0.00305636	0.0069645		0.00717173	0.00741757	0.007343	0.0069645	0.00331474	0.00760193
hsa-miR-96-5p	0.0618095	0.0604659	0.0598958	0.0623436	0.0416247	0.0670507		0.0611074	0.062076	0.0608451	0.0636732	0.0354744	0.0633723		0.0608451	0.0628062	0.0613227	0.0633723	0.0412146	0.0608928
hsa-miR-99a-3p	0.0413666	0.0420669	0.0446717	0.0419176	0.0303923	0.0463275		0.0432727	0.0416412	0.0429874	0.0441458	0.0252835	0.0454921		0.0429874	0.0438529	0.0436135	0.0454921	0.0293073	0.042867
hsa-miR-99a-5p	8.29786	8.92396	8.90024	8.08952	5.577	9.23621		8.4852	8.19303	8.59377	9.07874	4.98843	9.06667		8.59377	8.87642	8.9673	9.06667	5.66389	8.62901
hsa-miR-99b-3p	0.325425	0.312269	0.30246	0.325389	0.241986	0.338406		0.313715	0.325407	0.313733	0.325075	0.194377	0.319929		0.313733	0.321243	0.313132	0.319929	0.224105	0.313233
