# Supplementary material for: Mutant huntingtin induces neuronal apoptosis via derepressing the non-canonical poly(A) polymerase PAPD5
Source: Nat Commun. 2025 Apr 9;16:3307. doi: 10.1038/s41467-025-58618-4 (PMC11982267; doi:10.1038/s41467-025-58618-4)
Supplement: Supplementary file 4 — Supplementary Data 2 [file 41467_2025_58618_MOESM4_ESM.xlsx]

## Sheet: Sheet1
	Adenylation level (%)
Processed miRNAs	Untransfected_1	Untransfected_2	Untransfected_3	PAPD5 WT_1	PAPD5 WT_2	PAPD5 WT_3	PAPD5 Mut_1	PAPD5 Mut_2	PAPD5 Mut_3
hsa-let-7a-5pA	1.79203	1.99684	1.73322	2.95524	3.10607	3.08507	1.94805	2.09762	1.90384
hsa-let-7b-5pA	4.47489	6.8615	5.37428	3.87931	7.78342	6.27943	6.10583	7.38061	7.15123
hsa-let-7c-5pA	2.01651	1.71276	2.01194	3.21506	3.83192	3.58636	2.00422	2.50538	2.67054
hsa-let-7d-5pA	2.39295	3.34395	1.90355	4.61847	3.125	4.17457	1.64745	2.74725	2.3743
hsa-let-7e-5pA	3.69584	3.4151	3.45711	4.78764	4.5269	4.35826	3.4423	2.97059	3.52469
hsa-let-7f-5pA	1.6949	1.8145	1.60179	2.92831	3.11159	3.12288	1.77484	1.8961	1.8594
hsa-let-7g-5pA	1.36932	1.58884	1.65312	2.23127	2.2323	2.3925	1.63483	1.69773	1.57612
hsa-let-7i-5pA	4.33064	4.01632	4.17388	6.35254	6.78981	5.63489	4.88943	5.14558	4.70927
hsa-miR-100-5pA	3.01525	3.23085	2.08603	3.38078	4.22259	4.41542	3.94531	3.09162	3.6493
hsa-miR-101-3pA	16.358	16.0391	16.1248	21.9003	22.3445	22.2938	17.1666	16.6555	16.1021
hsa-miR-103a-3pA	3.33422	3.19061	3.4638	4.28788	4.1443	3.67766	4.43568	4.07627	3.70844
hsa-miR-106b-3pA	2.51653	2.45337	2.29941	2.85572	2.84326	3.13346	2.74608	2.9861	2.87517
hsa-miR-106b-5pA	72.6221	69.0536	71.4417	73.9633	72.766	75.7817	67.9973	71.8082	68.8048
hsa-miR-10a-5pA	2.27644	2.35518	2.16207	3.04342	2.45473	3.31787	2.5646	2.28055	2.18006
hsa-miR-10b-5pA	4.04446	3.38186	3.29004	4.29161	5.36996	6.15296	4.78864	4.30616	3.77652
hsa-miR-1180-3pA	2.92542	2.6962	1.93065	2.97214	2.65487	2.57388	2.42457	2.66033	1.94932
hsa-miR-122-5pA	42.3168	40.4429	42.5173	40.1596	38.5185	9.375	44.1923	39.3548	10
hsa-miR-1226-3pA	63.2353	54.5455	55.8824	44.4444	11.1111	66.6667	64.2857	58.3333	68.4211
hsa-miR-1250-5pA	5.27426	10.4651	7.34694	6.47482	9.18728	9.38628	9.5082	10.473	5.51181
hsa-miR-125a-5pA	1.13113	1.75439	1.18021	1.52439	1.00671	1.53257	2.29885	0.582524	1.53453
hsa-miR-125b-2-3pA	16.9435	7.19178	10.1911	19.7802	27.6596	29.5918	17.2973	15.1961	13.9918
hsa-miR-125b-5pA	39.3243	42.3598	40.1618	42.3181	41.0145	43.6522	44.0576	41.08	37.7574
hsa-miR-126-3pA	0.441084	0.74206	0.422068	1.00689	1.18745	0.917431	0.580616	0.954479	0.368098
hsa-miR-1269bA	9.19118	6.74699	5.47493	9.63597	7.75937	8.45511	8.83165	11.3866	6.67086
hsa-miR-128-3pA	11.3603	10.7045	11.2681	9.60994	13.0444	11.7107	11.3382	11.4417	10.8719
hsa-miR-1292-5pA	53.8462	50	44.8276	43.3333	63.0769	50.5747	44.0678	48.4536	42.5
hsa-miR-1295aA	29.2135	15.9091	32.1101	25.3012	16.4948	9.61538	18.3099	21.0526	15.9292
hsa-miR-129-5pA	3.16901	1.77112	4.54545	4.67572	5.69878	2.86104	3.33333	4.66321	4.25258
hsa-miR-1296-5pA	5.76923	7.70701	4.74898	3.61371	4.03177	4.29483	4.63883	5.61365	5.01193
hsa-miR-1301-3pA	10.5509	10.2655	11.8778	10.8	11.879	8.8	9.89209	12.3457	9.58678
hsa-miR-1307-3pA	16.8212	21.455	23.1353	25	22.3363	31.2201	23.7219	23.301	21.9599
hsa-miR-130a-3pA	11.5044	12.5749	21.3115	17.3469	17.7215	20.2532	17.5926	27.8689	17.2131
hsa-miR-130b-3pA	13.1455	10.4046	10.3627	12.1951	20.1923	20.4545	25.7143	14.5833	16.6667
hsa-miR-132-3pA	3.89294	4.28571	3.52941	3.39623	3.7464	3.7037	4.86891	6.49718	2.54453
hsa-miR-140-3pA	86.2391	87.1242	85.7283	82.0666	84.651	84.899	83.3992	86.4576	85.1947
hsa-miR-140-5pA	3.11111	5.55556	9.29204	1.8018	5.26316	7.28477	3.46821	4.84581	7.9602
hsa-miR-143-3pA	3.33988	5.51724	4.8048	5.01672	5.35714	1.35747	4.82955	5	3.93443
hsa-miR-1468-5pA	71.1538	71.0526	60.4167	69.2308	76.6667	62.963	71.4286	73.6842	74.1935
hsa-miR-148a-3pA	0.177262	0.217301	0.186442	0.219082	0.198141	0.157541	0.187859	0.193104	0.196231
hsa-miR-148b-3pA	3.55354	3.21931	3.53594	3.91863	4.01147	4.35502	4.05112	4.12174	3.79939
hsa-miR-151a-3pA	19.5929	21.5503	19.4805	18.9238	17.6067	15.7119	18.845	18.7453	18.7338
hsa-miR-151a-5pA	44.3038	35.7143	45.5	40.7895	31.9149	31.8841	35.1852	34.3137	33.6788
hsa-miR-152-3pA	12.3357	9.01899	11.5137	11.7162	13.947	13.0868	16.3174	13.8177	15.9071
hsa-miR-15b-5pA	0.231405	0.600495	0.282008	0.36036	0.335196	0.783436	1.06101	0.502742	0.621118
hsa-miR-16-1-3pA	90.1961	94.1176	95.8333	72	96.4286	100	94.4444	97.1429	92.9825
hsa-miR-16-5pA	0.460035	0.379301	0.494534	0.413052	0.952032	0.722643	0.502849	0.591017	0.570749
hsa-miR-17-5pA	35.1217	30.3104	32.4538	31.5226	35.0132	34.8117	36.9845	34.2021	33.6531
hsa-miR-181b-5pA	2.58555	2.19531	3.16642	2.28833	3.92773	2.03008	3.54059	4.29275	2.3622
hsa-miR-181d-5pA	3.28767	2.76923	5.04202	1.79104	2.66667	1.92308	2.91262	4.25056	3.18021
hsa-miR-182-5pA	0.116335	0.108941	0.100597	0.0597354	0.0622471	0.100271	0.116399	0.0837389	0.0884248
hsa-miR-183-5pA	0.248519	0.179162	0.217378	0.281758	0.297549	0.366284	0.30775	0.367558	0.333309
hsa-miR-185-5pA	15.6444	14.7277	14.5205	18.3058	16.1751	19.0311	19.3562	18.9758	17.4816
hsa-miR-186-5pA	0.492156	0.655903	0.588428	0.414293	0.504587	0.795756	0.326531	0.521682	0.478604
hsa-miR-18a-5pA	7.4359	6.02151	6.38821	6.48536	6.58436	5.18018	7.22656	5.35117	5.67376
hsa-miR-191-5pA	7.22674	6.396	6.04463	6.5066	7.58242	8.14674	8.44895	6.87294	6.72515
hsa-miR-192-5pA	19.6024	17.4922	17.7473	17.8642	17.9324	15.1384	17.4085	18.2519	16.9556
hsa-miR-193b-3pA	8.59107	9.44056	11.2805	7.50988	7.69231	4.90196	7.0632	6.36364	10.0719
hsa-miR-194-5pA	31.2124	32.5293	34.3888	29.4479	29.2582	33.245	29.1173	25.5843	25.346
hsa-miR-195-3pA	86.8263	75.4098	68.5315	59.7015	74.4444	56.25	69.4444	64.7727	58.5859
hsa-miR-195-5pA	84.7328	80.3279	78.9116	89.2857	84.1463	73.8462	81.5385	74.2857	73.5537
hsa-miR-196a-5pA	13.3111	14.5481	14.3254	19.3674	17.4052	18.6713	15.7588	17.7484	15.1555
hsa-miR-196b-5pA	9.85798	11.9111	9.74314	11.7647	10.1508	11.9543	9.50552	9.45295	9.39205
hsa-miR-197-3pA	2.87889	2.26302	2.63331	1.63934	3.44828	1.28755	4.98339	1.26582	1.58228
hsa-miR-19b-3pA	1.60338	2.28758	0.632911	1.87919	1.44928	2.06972	1.36139	1.7341	1.87602
hsa-miR-200c-3pA	13.2203	8.22368	11.039	17.9487	17.1271	18.3962	18.2741	12.0332	13.6667
hsa-miR-203a-3pA	14.8148	16.1765	10.274	12.963	12.381	16.3462	9.82143	15.3061	11.3636
hsa-miR-20a-5pA	15.9583	13.2728	14.4822	14.9767	16.0539	16.4612	16.0711	15.5994	15.0277
hsa-miR-210-3pA	40.7738	34.4	38.814	39.7683	46.2312	43.6782	37.4486	44.8378	41.4706
hsa-miR-2110A	33.3333	66.6667	42.3077	34.0909	43.3333	31.1111	29.4118	45.1613	20.4545
hsa-miR-2114-3pA	100	93.6508	100	98.6667	100	100	94.1176	95.4545	98
hsa-miR-21-3pA	8.08081	8.96552	12.4183	4.34783	10.0775	11.6279	7.6087	10.3448	13.0435
hsa-miR-215-5pA	83.5938	79.8599	83.1395	80.2395	82.5371	85.3312	82.149	81.3333	80.6289
hsa-miR-21-5pA	4.27428	3.71232	4.13435	5.17308	5.08157	5.50074	5.0305	4.83903	4.02642
hsa-miR-218-5pA	0.596616	0.768366	0.605914	0.553836	0.651859	0.589904	0.575135	0.679099	0.550459
hsa-miR-221-3pA	5.96823	5.38628	6.20394	5.26253	5.30907	4.60692	4.6631	5.51922	5.24522
hsa-miR-22-3pA	4.2	4.90909	4.53686	2.63789	7.173	4.16667	8.51064	2.63158	4.53125
hsa-miR-224-5pA	1.31256	1.67905	1.41427	1.25224	1.70873	1.78708	1.78258	1.61517	1.58594
hsa-miR-23a-3pA	49.1436	45.9344	46.9172	48.4796	45.3925	43.2543	44.9726	47.9741	49.0042
hsa-miR-23b-3pA	6.32172	5.17946	4.57	6.298	6.88353	7.25524	6.94405	6.80254	6.20326
hsa-miR-24-3pA	1.28237	1.35702	1.15564	2.02287	1.30435	0.751597	1.63934	1.71674	1.31996
hsa-miR-25-3pA	3.45805	3.47139	3.45311	4.24805	4.8806	5.03506	4.41808	4.19471	3.9383
hsa-miR-26a-5pA	1.22852	1.22371	1.2776	1.61269	1.67223	1.57889	1.44871	1.76243	1.53261
hsa-miR-26b-5pA	2.90698	4.0396	2.61911	5.13937	4.81125	4.5911	4.09731	2.43397	3.75546
hsa-miR-27a-3pA	1.51515	0.97371	1.78218	2.24138	1.51307	1.8732	0.789889	1.59902	1.53568
hsa-miR-27b-3pA	6.20465	5.81193	5.42218	6.02154	6.16677	6.65227	6.18777	6.21381	5.76224
hsa-miR-27b-5pA	50.9589	51.7007	46.1774	56.9536	45.8937	45.6349	46.1883	47.9339	48.2759
hsa-miR-28-3pA	9.3092	10.131	9.60587	11.4638	10.4461	11.2943	10.0178	10.2417	9.33046
hsa-miR-28-5pA	34.4828	19.4805	18.4397	27.8846	35.7798	32.4561	27.4725	27.6119	24.5033
hsa-miR-296-3pA	3.69565	3.16986	3.56971	3.74936	3.64328	3.69318	3.6069	2.95739	3.47625
hsa-miR-29a-3pA	1.1889	0.852878	1.89474	2.38854	2.96412	0.860832	0.91047	1.90217	1.95675
hsa-miR-301a-3pA	27.0833	28	38.4615	29.7297	26.6667	44	33.3333	22.8571	29.4118
hsa-miR-30a-3pA	2.21754	2.45445	2.61399	2.9361	3.21281	2.40453	3.00092	3.23998	2.60764
hsa-miR-30a-5pA	2.34947	3.26209	2.43838	5.21614	9.16918	10.7386	3.84542	3.79612	3.41079
hsa-miR-30b-5pA	1.1399	1.97967	1.43032	1.52064	2.38745	2.57922	1.162	1.04046	1.79584
hsa-miR-30c-2-3pA	0.973783	1.13339	0.941347	0.959693	1.7502	1.70503	1.27768	1.29081	1.17165
hsa-miR-30c-5pA	0.993685	1.37197	0.959424	1.28811	1.34818	1.35501	1.26358	1.66456	1.70259
hsa-miR-30d-5pA	2.8374	3.95944	3.09156	5.2356	10.1362	13.2239	4.99728	4.458	3.72943
hsa-miR-30e-3pA	0.973339	1.05895	1.08968	1.17875	1.24072	1.58769	0.999747	1.12463	1.25889
hsa-miR-30e-5pA	1.1919	5.30303	2.9316	3.97614	17.551	12.6984	4.53564	4.33213	2.17949
hsa-miR-3144-3pA	14.2232	9.95025	8.45987	11.1511	9.85075	11.1465	7.22022	9.42761	4.88998
hsa-miR-3158-3pA	3.79085	2.12202	3.367	9.63173	5.06329	5.21415	3.861	4.69314	2.62391
hsa-miR-3176A	36.7347	40.4255	29.0323	12.8205	33.3333	16.6667	42.4242	27.027	47.6923
hsa-miR-320a-3pA	23.1579	22.4736	23.7337	21.9347	22.4158	22.0816	24.1357	24.2316	21.51
hsa-miR-324-3pA	28.3019	30.9524	27.451	28.7879	11.4754	21.3115	23.5294	27.1186	16.3636
hsa-miR-328-3pA	3.00971	4.65426	3.1348	4.08163	0	5.35714	7.5	10.2041	1.33333
hsa-miR-331-3pA	9.34066	12.9771	10.8225	15.4762	10.9091	16.2162	21.0526	7.79221	8.3871
hsa-miR-339-3pA	4.95238	5.67108	4.15945	1.91571	4.00943	3.24544	5.24862	3.60825	3.05927
hsa-miR-339-5pA	6.54628	5.31144	4.32767	1.02564	5	5.80205	4.33673	4.46429	5.7554
hsa-miR-340-5pA	0.600375	0.39733	0.287068	0.380469	0.297974	0.186916	0.457317	0.302191	0.258913
hsa-miR-34a-5pA	5.39594	4.30183	4.00493	4.6875	4.48505	6.46259	5.69878	6.30408	4.45633
hsa-miR-34c-5pA	0.527267	0.587613	0.409944	0.622407	0.29513	0.837989	0.771388	0.523408	0.556821
hsa-miR-361-5pA	4.08046	4.10116	3.22188	5.41272	5.62414	7.65472	5.58859	4.53141	6.09982
hsa-miR-374a-3pA	0.945335	0.98993	0.899229	1.15186	1.49762	2.10266	1.17474	1.08696	0.783929
hsa-miR-374a-5pA	1.88575	1.94604	2.16076	2.5731	3.8282	4.77682	2.46063	3.07587	2.30687
hsa-miR-374b-5pA	1.2904	1.32297	1.29424	2.36056	2.04695	2.19658	1.55975	1.34595	1.64934
hsa-miR-378a-3pA	5.02949	5.97675	6.23053	7.916	9.23093	9.88078	5.64698	6.44482	5.94523
hsa-miR-378dA	0.0790826	0.469925	0.559441	1.44547	1.06383	0.727273	1.16537	0.972053	0.538079
hsa-miR-421A	4.10184	2.56798	3.3237	3.93701	3.0303	2.55754	1.53061	4.42804	2.5729
hsa-miR-423-3pA	6.46027	5.71809	5.58326	3.76023	3.89677	3.52597	4.56274	4.89525	4.51523
hsa-miR-423-5pA	2.50137	2.27217	2.05071	2.17786	2.19621	2.23168	2.46479	2.75092	2.17192
hsa-miR-424-3pA	54.1463	51.3514	54.8718	51.4851	52	46.9027	53.0303	65.2174	53.8889
hsa-miR-424-5pA	7.17949	5.66038	4.83271	10.9375	11.194	8.51064	5.64516	7.9096	5.42986
hsa-miR-4271A	n/a	n/a	n/a	100	100	100	100	100	100
hsa-miR-4286A	67.0213	59.596	71.0744	94.1176	92.8571	46.1538	73.913	88.8889	83.7209
hsa-miR-4454A	10.5431	6.46067	10.0529	3.52941	7.48663	10.4575	7.22222	4.65116	5.36398
hsa-miR-449c-5pA	18.0556	24.4275	19.0476	34.2857	29.7872	19.7368	22.6667	21.2766	22.3301
hsa-miR-450b-5pA	0.455581	0.662861	0.447307	0.381841	0.615684	0.654664	0.452342	0.659109	0.345168
hsa-miR-452-5pA	9.27835	6.48649	3.00752	4.34783	11.3924	11.1111	9.78261	10	16.7785
hsa-miR-484A	18.6335	19.2982	20.1599	30.4054	37.1981	33.8462	29.8851	24.5902	28.0899
hsa-miR-486-3pA	36.5385	36.5385	35.3448	40.5405	27.5229	26.2626	37.5	36.1905	25
hsa-miR-486-5pA	18.0896	17.4587	17.2584	21.6545	23.5738	22.2702	22.9418	18.9369	21.7368
hsa-miR-491-5pA	79.5455	93.5484	87.5	88	71.4286	80	62.5	77.2727	85.1852
hsa-miR-497-5pA	96.1538	96.875	73.913	84.2105	80	100	88.4615	88	72.7273
hsa-miR-499a-5pA	54.2857	43.3333	31.5789	60	72.2222	50	27.7778	28.5714	50
hsa-miR-500a-3pA	41.1461	44.4444	42.3633	39.7189	40.7534	39.6092	44.1287	43.283	41.5399
hsa-miR-503-5pA	2.91859	4.5614	3.26797	1.2844	2.14669	2.2541	1.70213	2.61569	0.642674
hsa-miR-532-5pA	4.99245	4.76451	5.1646	6.25878	6.53565	6.82816	6.7207	6.93128	6.99434
hsa-miR-542-3pA	1.96449	1.69903	1.43866	1.63456	2.73714	2.26325	1.13636	1.53106	1.45597
hsa-miR-548bcA	34.3434	50.4348	34.5455	34.2857	35	28.2609	32.8042	30.4813	34.5794
hsa-miR-578A	65.9574	61.2903	82	52.381	54.2857	63.1579	52.381	62	77.193
hsa-miR-584-5pA	11.6279	37.2694	31.2169	36.0087	34.6821	34.0426	25.2427	23.0241	32.7935
hsa-miR-589-5pA	1.38889	1.73277	1.14625	2.14656	3.12132	3.25733	1.39563	1.88034	1.3245
hsa-miR-6089A	100	83.3333	100	78.125	88.2353	80.7692	85.7143	100	85.7143
hsa-miR-615-3pA	5.08083	5.13514	5.41796	7.69231	2.08333	7.84314	10.2941	16.4557	9.87654
hsa-miR-625-3pA	6.30631	9.60265	6.83453	4.73373	5.88235	6.80628	2.98507	4.52261	5.13834
hsa-miR-629-5pA	1.22732	1.08637	1.002	2.38002	1.75373	1.34028	1.43939	2.25537	1.83813
hsa-miR-651-5pA	1.77541	1.43149	1.23878	1.75395	1.66569	1.9879	1.8022	2.16082	1.588
hsa-miR-652-3pA	10.0559	10.1877	11.658	16.8724	13.6531	10.2767	10.5023	13.1455	14.2433
hsa-miR-671-3pA	3.07692	3.44168	3.4296	4.94505	4.31034	5.46448	4.44444	2.5	4.36242
hsa-miR-671-5pA	45.9016	33.3333	41.0714	30.303	20	29.4118	40	48.1481	36.8421
hsa-miR-676-3pA	8.33333	4.81928	10.9827	4.16667	16	8.82353	5.26316	4.42478	5.69948
hsa-miR-708-3pA	41.8367	48.4906	47.2081	43.0131	46.4696	39.8601	51.3393	38.6172	41.534
hsa-miR-708-5pA	5.36398	4.20712	8.69565	10.1351	12.0879	9.90566	13.5266	8.33333	4.98442
hsa-miR-7107-5pA	n/a	n/a	0	96.7742	97.561	92.8571	100	93.1034	97.3684
hsa-miR-744-5pA	2.10276	1.65781	1.47588	1.88555	1.83467	2.04666	1.82013	2.16018	2.0129
hsa-miR-7-5pA	0.774986	0.777347	0.699747	0.820496	0.862144	0.903768	0.750005	0.801594	0.695871
hsa-miR-769-5pA	4.47104	3.97351	4.45383	5.85219	6.3281	6.16764	5.55243	5.64989	5.83627
hsa-miR-92a-3pA	18.8185	16.9031	19.6245	20.0827	21.942	23.7932	21.3693	22.6732	21.7331
hsa-miR-92b-3pA	3.12556	3.1217	3.27019	3.12858	2.48819	2.86418	2.71164	3.14396	2.40421
hsa-miR-93-3pA	63.5593	53.8462	63.3028	54.5455	68.5185	51.0204	52.381	57.1429	46.0526
hsa-miR-93-5pA	20.6275	16.5462	19.1656	20.7303	24.2974	24.825	23.2378	22.4712	20.6327
hsa-miR-9-3pA	30.3571	45.098	36.8421	30	33.3333	29.6296	31.4286	46	53.125
hsa-miR-941A	0.168218	0.213755	0.202592	0.202067	0.27277	0.151795	0.16559	0.2146	0.188274
hsa-miR-9-5pA	1.56264	1.90335	1.57241	1.81818	1.99595	1.53446	1.72706	1.9186	1.54003
hsa-miR-99a-3pA	88.8889	93.75	85.7143	100	100	76.9231	95.2381	93.1034	85.7143
hsa-miR-99a-5pA	20.5389	19.2246	18.8293	22.6052	25.2612	26.6442	23.9553	21.5728	20.8974
hsa-miR-99b-3pA	17.6546	19.2857	19.1592	23.3893	22.3075	19.6321	21.1302	21.8766	22.8636
hsa-miR-99b-5pA	2.43877	2.53448	2.38459	3.30038	3.65431	3.75223	2.91581	3.14374	3.08854
