# Supplementary material for: Mutant huntingtin induces neuronal apoptosis via derepressing the non-canonical poly(A) polymerase PAPD5
Source: Nat Commun. 2025 Apr 9;16:3307. doi: 10.1038/s41467-025-58618-4 (PMC11982267; doi:10.1038/s41467-025-58618-4)
Supplement: Supplementary file 5 — Supplementary Data 3 [file 41467_2025_58618_MOESM5_ESM.xlsx]

## Sheet: Sheet1
									Read counts in YY1-binding sites (peaks)
Chromosome	Start	End	Distance to TSS	Annotation	Transcript ID	ENSEMBL	Gene symbol	Gene name	HttQ23_rep 1	HttQ23_rep 2	HttQ23_rep 3	HttQ89_rep 1	HttQ89_rep 2	HttQ89_rep 3	P value
chr7	122303882	122304282	217	Promoter (<=1kb)	ENST00000427185.2	ENSG00000128610	FEZF1	FEZ family zinc finger 1	29.7	28.67	33.27	13.38	16.8	12.67	0.000517921
chr10	71773368	71773768	0	Promoter (<=1kb)	ENST00000394957.8	ENSG00000107738	VSIR (C10ORF54)	V-set immunoregulatory receptor	56.21	47.79	42.9	10.3	16.8	22.63	0.00182404
chr7	100429865	100430265	34	Promoter (<=1kb)	ENST00000310512.4	ENSG00000146834	MEPCE	methylphosphate capping enzyme	50.91	62.66	54.29	29.86	29.65	24.44	0.00293359
chr1	28887349	28887749	177	Promoter (<=1kb)	ENST00000347529.7	ENSG00000159023	EPB41	erythrocyte membrane protein band 4.1	100.76	76.46	97.19	28.83	39.53	48.87	0.00323835
chr19	10252098	10252498	0	Promoter (<=1kb)	ENST00000253099.11	ENSG00000105364	MRPL4	mitochondrial ribosomal protein L4	66.82	70.09	58.66	36.03	43.48	46.16	0.00357253
chr20	3785587	3785987	753	Promoter (<=1kb)	ENST00000379751.5	ENSG00000125817	CENPB	centromere protein B	56.21	53.1	55.16	30.89	29.65	38.01	0.00395359
chr20	63886199	63886599	-283	Promoter (<=1kb)	ENST00000474176.2	ENSG00000101150	TPD52L2	TPD52 like 2	22.27	19.12	22.76	11.33	7.91	13.58	0.00443617
chr17	43953016	43953416	524	Promoter (<=1kb)	ENST00000692052.1	ENSG00000131096	PYY	peptide YY	15.91	21.24	24.52	1.03	8.89	2.72	0.00462002
chr17	39927468	39927868	0	Promoter (<=1kb)	ENST00000377924.6	ENSG00000204913	LRRC3C	leucine rich repeat containing 3C	103.94	96.64	83.18	52.51	48.42	66.97	0.00485749
chr1	109509534	109509934	0	Promoter (<=1kb)	ENST00000369864.5	ENSG00000181754	AMIGO1	adhesion molecule with Ig like domain 1	25.46	24.43	25.39	10.3	12.85	15.39	0.00551953
chr19	45498620	45499020	13	Promoter (<=1kb)	ENST00000415077.1	ENSG00000213889	PPM1N	protein phosphatase, Mg2+/Mn2+ dependent 1N (putative)	66.82	47.79	59.54	2.06	19.77	26.25	0.00579103
chr9	137161476	137161876	-830	Promoter (<=1kb)	ENST00000460273.1	ENSG00000176884	GRIN1	glutamate ionotropic receptor NMDA type subunit 1	37.12	45.67	31.52	10.3	12.85	22.63	0.00755291
chr10	70170372	70170772	0	Promoter (<=1kb)	ENST00000373241.9	ENSG00000079332	SAR1A	secretion associated Ras related GTPase 1A	32.88	29.74	24.52	11.33	19.77	14.48	0.00808113
chrX	14029827	14030227	0	Promoter (<=1kb)	ENST00000680255.1	ENSG00000046647	GEMIN8	gem nuclear organelle associated protein 8	64.7	50.98	55.16	20.59	38.54	30.77	0.00839426
chr6	166308162	166308562	0	Promoter (<=1kb)	ENST00000322583.5	ENSG00000176381	PRR18	proline rich 18	33.94	31.86	27.14	16.47	17.79	23.53	0.00841094
chr17	28227328	28227728	765	Promoter (<=1kb)	ENST00000441253.2	ENSG00000290671	PYY2	peptide YY 2 (pseudogene)	40.3	50.98	47.28	2.06	20.75	19.01	0.00849213
chrX	119758430	119758830	0	Promoter (<=1kb)	ENST00000343905.5	ENSG00000187808	SOWAHD	sosondowah ankyrin repeat domain family member D	70	60.53	49.91	24.71	17.79	38.92	0.00899886
chr6	96015943	96016343	0	Promoter (<=1kb)	ENST00000302103.6	ENSG00000172461	FUT9	fucosyltransferase 9	16.97	13.81	13.13	3.09	0.99	8.15	0.0103235
chr8	123241009	123241409	0	Promoter (<=1kb)	ENST00000276704.6	ENSG00000189376	C8orf76	chromosome 8 open reading frame 76	101.82	74.34	96.31	43.24	35.58	63.35	0.0105716
chr8	730928	731328	0	Promoter (<=1kb)	ENST00000522706.5	ENSG00000104714	ERICH1	glutamate rich 1	23.33	16.99	20.14	10.3	1.98	9.96	0.0113598
chrX	12975460	12975860	0	Promoter (<=1kb)	ENST00000380633.1	ENSG00000205542	TMSB4X	thymosin beta 4 X-linked	26.52	18.05	17.51	3.09	4.94	6.34	0.011685
chr19	37719216	37719616	-28	Promoter (<=1kb)	ENST00000395835.7	ENSG00000198182	ZNF607	zinc finger protein 607	46.67	33.98	37.65	17.5	16.8	28.06	0.0118481
chr21	41304131	41304531	0	Promoter (<=1kb)	ENST00000479810.6	ENSG00000183844	FAM3B	FAM3 metabolism regulating signaling molecule B	16.97	27.61	29.77	2.06	3.95	12.67	0.0119037
chr5	180209071	180209471	0	Promoter (<=1kb)	ENST00000361132.9	ENSG00000146090	RASGEF1C	RasGEF domain family member 1C	96.52	88.15	70.05	52.51	41.51	43.44	0.0119116
chr17	63445999	63446399	0	Promoter (<=1kb)	ENST00000360793.8	ENSG00000008283	CYB561	cytochrome b561	103.94	83.9	71.8	22.65	34.59	57.02	0.012309
chr15	90001858	90002258	-228	Promoter (<=1kb)	ENST00000559419.1	ENSG00000140548	ZNF710	zinc finger protein 710	160.15	167.8	121.7	73.1	78.07	95.03	0.0129499
chr6	43770180	43770580	0	Promoter (<=1kb)	ENST00000476772.5	ENSG00000112715	VEGFA	vascular endothelial growth factor A	64.7	56.29	58.66	31.92	45.46	28.06	0.0132579
chr11	6320095	6320495	0	Promoter (<=1kb)	ENST00000524852.1	ENSG00000170955	CAVIN3 (PRKCDBP)	caveolae associated protein 3	84.85	77.53	70.05	25.74	43.48	53.4	0.0136985
chr2	84880910	84881310	0	Promoter (<=1kb)	ENST00000335459.9	ENSG00000186854	TRABD2A	TraB domain containing 2A	82.73	101.95	63.04	11.33	37.55	44.35	0.0137145
chr17	29612544	29612944	80	Promoter (<=1kb)	ENST00000579719.1	ENSG00000198720	ANKRD13B	ankyrin repeat domain 13B	39.24	52.04	44.65	16.47	32.61	25.34	0.014231
chr12	26991113	26991513	-567	Promoter (<=1kb)	ENST00000545344.5	ENSG00000064115	TM7SF3	transmembrane 7 superfamily member 3	15.91	15.93	16.64	8.24	7.91	2.72	0.0147036
chr14	72893431	72893831	265	Promoter (<=1kb)	ENST00000546183.2	ENSG00000205683	DPF3	double PHD fingers 3	98.64	103.02	91.06	23.68	38.54	62.45	0.014728
chr10	121598232	121598632	0	Promoter (<=1kb)	ENST00000358487.10	ENSG00000066468	FGFR2	fibroblast growth factor receptor 2	198.34	208.15	161.1	84.42	96.85	145.71	0.0150537
chr7	45574637	45575037	0	Promoter (<=1kb)	ENST00000621543.1	ENSG00000164742	ADCY1	adenylate cyclase 1	65.76	55.22	51.66	23.68	32.61	43.44	0.0152368
chr14	74425917	74426317	0	Promoter (<=1kb)	ENST00000331628.8	ENSG00000183379	SYNDIG1L	synapse differentiation inducing 1 like	36.06	31.86	26.27	22.65	11.86	9.96	0.0157674
chr22	29306880	29307280	0	Promoter (<=1kb)	ENST00000406549.7	ENSG00000185340	GAS2L1	growth arrest specific 2 like 1	221.67	186.91	155.85	63.83	67.2	135.76	0.0161001
chr7	27173886	27174286	34	Promoter (<=1kb)	ENST00000283921.5	ENSG00000253293	HOXA10	homeobox A10	30.76	31.86	28.02	22.65	18.78	25.34	0.0161175
chr15	50182118	50182518	0	Promoter (<=1kb)	ENST00000267842.10	ENSG00000140284	SLC27A2	solute carrier family 27 member 2	60.46	59.47	66.54	28.83	29.65	47.06	0.0164533
chr19	18340367	18340767	0	Promoter (<=1kb)	ENST00000604499.6	ENSG00000130517	PGPEP1	pyroglutamyl-peptidase I	85.91	79.65	96.31	39.12	33.6	65.16	0.01659
chr4	165112373	165112773	81	Promoter (<=1kb)	ENST00000505095.1	ENSG00000170088	TMEM192	transmembrane protein 192	145.31	126.38	112.95	58.68	75.11	100.46	0.016935
chr12	51238911	51239311	0	Promoter (<=1kb)	ENST00000549497.5	ENSG00000183283	DAZAP2	DAZ associated protein 2	33.94	48.85	55.16	8.24	14.82	29.87	0.0171405
chr17	58487776	58488176	232	Promoter (<=1kb)	ENST00000323777.8	ENSG00000176160	HSF5	heat shock transcription factor 5	76.37	55.22	44.65	10.3	16.8	34.39	0.0172117
chr19	6280078	6280478	-103	Promoter (<=1kb)	ENST00000252674.9	ENSG00000130382	MLLT1	MLLT1 super elongation complex subunit	90.15	116.82	80.55	37.06	58.31	60.64	0.0174649
chr17	44830080	44830480	0	Promoter (<=1kb)	ENST00000592524.6	ENSG00000182963	GJC1	gap junction protein gamma 1	80.61	82.84	73.55	26.77	39.53	56.11	0.017768
chr20	45812502	45812902	0	Promoter (<=1kb)	ENST00000405520.5	ENSG00000175063	UBE2C	ubiquitin conjugating enzyme E2 C	70	59.47	43.78	29.86	18.78	29.87	0.0178707
chr9	100427274	100427674	0	Promoter (<=1kb)	ENST00000374885.5	ENSG00000066697	MSANTD3	Myb/SANT DNA binding domain containing 3	134.7	108.33	88.43	40.15	76.1	53.4	0.0183221
chr22	50200871	50201271	0	Promoter (<=1kb)	ENST00000380903.7	ENSG00000073169	SELENOO (SELO)	selenoprotein O	155.91	129.57	150.6	75.16	109.7	111.32	0.0185326
chr17	30235611	30236011	0	Promoter (<=1kb)	ENST00000650711.1	ENSG00000108576	SLC6A4	solute carrier family 6 member 4	49.85	78.59	48.16	5.15	15.81	34.39	0.0186974
chr20	51767828	51768228	100	Promoter (<=1kb)	ENST00000311637.9	ENSG00000054793	ATP9A	ATPase phospholipid transporting 9A (putative)	140	130.63	116.45	52.51	51.39	97.75	0.0196403
chr8	98426862	98427262	0	Promoter (<=1kb)	ENST00000287042.5	ENSG00000156486	KCNS2	potassium voltage-gated channel modifier subfamily S member 2	66.82	63.72	55.16	11.33	17.79	41.63	0.0199152
chr11	111512883	111513283	0	Promoter (<=1kb)	ENST00000385076.3	ENSG00000207811	MIR34B	microRNA 34b	38.18	30.8	18.39	4.12	2.96	12.67	0.0200483
chr19	49127716	49128116	0	Promoter (<=1kb)	ENST00000602351.5	ENSG00000177380	PPFIA3	PTPRF interacting protein alpha 3	48.79	64.78	35.9	9.27	19.77	20.82	0.0206484
chrX	23767057	23767457	-582	Promoter (<=1kb)	ENST00000379295.5	ENSG00000123130	ACOT9	acyl-CoA thioesterase 9	23.33	30.8	21.89	5.15	8.89	18.1	0.0208737
chr11	66545738	66546138	0	Promoter (<=1kb)	ENST00000534073.5	ENSG00000174165	ZDHHC24	zinc finger DHHC-type containing 24	135.76	113.64	89.31	39.12	47.44	83.26	0.0209127
chr18	500446	500846	0	Promoter (<=1kb)	ENST00000400256.5	ENSG00000158270	COLEC12	collectin subfamily member 12	86.97	101.95	77.05	54.57	70.17	59.73	0.0213642
chr19	3959209	3959609	1550	Promoter (1-2kb)	ENST00000594894.1	ENSG00000167657	DAPK3	death associated protein kinase 3	55.15	63.72	43.78	14.41	31.62	37.11	0.0214821
chr11	124868832	124869232	364	Promoter (<=1kb)	ENST00000538940.5	ENSG00000154134	ROBO3	roundabout guidance receptor 3	22.27	32.92	25.39	1.03	17.79	4.53	0.0216513
chr9	69672182	69672582	0	Promoter (<=1kb)	ENST00000265381.7	ENSG00000107282	APBA1	amyloid beta precursor protein binding family A member 1	217.43	233.64	159.35	67.95	124.52	141.19	0.0216831
chr2	51027297	51027697	0	Promoter (<=1kb)	ENST00000637679.1	ENSG00000179915	NRXN1	neurexin 1	23.33	19.12	18.39	1.03	12.85	7.24	0.0216914
chr16	48244430	48244830	0	Promoter (<=1kb)	ENST00000567385.5	ENSG00000121270	ABCC11	ATP binding cassette subfamily C member 11	62.58	53.1	77.05	37.06	31.62	46.16	0.0218277
chr16	2471143	2471543	0	Promoter (<=1kb)	ENST00000293973.2	ENSG00000162068	NTN3	netrin 3	152.73	101.95	109.45	43.24	68.19	76.02	0.0218827
chr17	40122057	40122457	86	Promoter (<=1kb)	ENST00000398532.9	ENSG00000188895	MSL1	MSL complex subunit 1	340.46	251.7	242.53	107.07	148.24	208.16	0.0224416
chr14	54566025	54566425	0	Promoter (<=1kb)	ENST00000673751.1	ENSG00000020577	SAMD4A	sterile alpha motif domain containing 4A	161.22	174.17	115.57	66.92	34.59	107.7	0.0224791
chr18	79400098	79400498	0	Promoter (<=1kb)	ENST00000545796.5	ENSG00000131196	NFATC1	nuclear factor of activated T cells 1	64.7	43.54	62.17	19.56	29.65	41.63	0.0227097
chr17	41835843	41836243	0	Promoter (<=1kb)	ENST00000435506.7	ENSG00000141698	NT5C3B	5'-nucleotidase, cytosolic IIIB	158.03	115.76	114.7	61.77	78.07	91.41	0.0227424
chr9	120793060	120793460	0	Promoter (<=1kb)	ENST00000684047.1	ENSG00000119402	FBXW2	F-box and WD repeat domain containing 2	27.58	35.05	36.77	20.59	21.74	24.44	0.0229885
chr22	19755199	19755599	-1104	Promoter (1-2kb)	ENST00000332710.8	ENSG00000184058	TBX1	T-box transcription factor 1	38.18	38.23	28.89	13.38	25.69	23.53	0.0230446
chr16	1379488	1379888	0	Promoter (<=1kb)	ENST00000248104.11	ENSG00000059145	UNKL	unk like zinc finger	148.49	113.64	95.44	22.65	50.4	83.26	0.0232711
chr5	159162322	159162722	306	Promoter (<=1kb)	ENST00000518062.1	ENSG00000145860	RNF145	ring finger protein 145	20.15	24.43	25.39	11.33	0.99	13.58	0.0236672
chr14	47626434	47626834	0	Promoter (<=1kb)	ENST00000557238.5	ENSG00000139915	MDGA2	MAM domain containing glycosylphosphatidylinositol anchor 2	29.7	15.93	30.64	4.12	4.94	4.53	0.0238797
chr1	180229704	180230104	-160	Promoter (<=1kb)	ENST00000263726.4	ENSG00000121454	LHX4	LIM homeobox 4	187.73	161.43	166.36	99.87	81.04	140.28	0.0239286
chr10	103554983	103555383	0	Promoter (<=1kb)	ENST00000437579.1	ENSG00000107954	NEURL1	neuralized E3 ubiquitin protein ligase 1	53.03	40.36	59.54	21.62	23.72	39.82	0.0242398
chr16	66696675	66697075	0	Promoter (<=1kb)	ENST00000330687.8	ENSG00000183723	CMTM4	CKLF like MARVEL transmembrane domain containing 4	116.67	83.9	79.68	36.03	50.4	66.97	0.0245247
chr1	1540500	1540900	0	Promoter (<=1kb)	ENST00000378733.9	ENSG00000205090	TMEM240	transmembrane protein 240	33.94	41.42	23.64	9.27	13.84	20.82	0.0245725
chr2	3575335	3575735	0	Promoter (<=1kb)	ENST00000407445.8	ENSG00000171863	RPS7	ribosomal protein S7	73.18	83.9	51.66	17.5	38.54	46.16	0.0252181
chr2	219178104	219178504	0	Promoter (<=1kb)	ENST00000409789.5	ENSG00000115649	CNPPD1	cyclin Pas1/PHO80 domain containing 1	238.64	181.6	167.23	50.45	85.98	147.52	0.0255317
chr2	219541835	219542235	862	Promoter (<=1kb)	ENST00000535926.3	ENSG00000123989	CHPF	chondroitin polymerizing factor	68.94	38.23	37.65	9.27	3.95	22.63	0.0259631
chr12	110688822	110689222	0	Promoter (<=1kb)	ENST00000242607.13	ENSG00000122986	HVCN1	hydrogen voltage gated channel 1	30.76	47.79	28.02	8.24	12.85	20.82	0.0260643
chr8	38468175	38468575	0	Promoter (<=1kb)	ENST00000470826.5	ENSG00000077782	FGFR1	fibroblast growth factor receptor 1	142.12	121.07	116.45	45.3	79.06	96.84	0.0265188
chr5	179632073	179632473	1967	Promoter (1-2kb)	ENST00000522256.1	ENSG00000169045	HNRNPH1	heterogeneous nuclear ribonucleoprotein H1	22.27	33.98	44.65	4.12	14.82	14.48	0.0265356
chr3	170222337	170222737	0	Promoter (<=1kb)	ENST00000295797.5	ENSG00000163558	PRKCI	protein kinase C iota	73.18	53.1	49.03	21.62	31.62	42.54	0.0266394
chr4	173529099	173529499	-187	Promoter (<=1kb)	ENST00000503024.1	ENSG00000164107	HAND2	heart and neural crest derivatives expressed 2	31.82	44.6	28.89	13.38	19.77	21.72	0.0266749
chr7	100081737	100082137	0	Promoter (<=1kb)	ENST00000424697.5	ENSG00000166526	ZNF3	zinc finger protein 3	109.24	71.15	99.81	30.89	9.88	66.97	0.0269392
chr16	11586737	11587137	0	Promoter (<=1kb)	ENST00000622633.5	ENSG00000189067	LITAF	lipopolysaccharide induced TNF factor	134.7	170.98	122.58	19.56	75.11	96.84	0.0270869
chr19	11262216	11262616	0	Promoter (<=1kb)	ENST00000294618.12	ENSG00000130158	DOCK6	dedicator of cytokinesis 6	82.73	60.53	54.29	39.12	27.67	41.63	0.0278344
chr15	51737367	51737767	0	Promoter (<=1kb)	ENST00000267838.7	ENSG00000140280	LYSMD2	LysM domain containing 2	202.58	144.43	140.09	55.6	85.98	122.18	0.0279019
chr19	4343467	4343867	0	Promoter (<=1kb)	ENST00000262966.12	ENSG00000008382	MPND	MPN domain containing	231.22	199.66	161.98	89.57	126.5	155.67	0.0281804
chr20	17682001	17682401	0	Promoter (<=1kb)	ENST00000377807.6	ENSG00000125844	RRBP1	ribosome binding protein 1	117.73	111.51	98.94	95.75	68.19	83.26	0.0282814
chr7	10940321	10940721	-168	Promoter (<=1kb)	ENST00000339600.6	ENSG00000189043	NDUFA4	NDUFA4 mitochondrial complex associated	121.97	90.27	74.42	20.59	36.57	69.69	0.0285607
chr20	33443401	33443801	0	Promoter (<=1kb)	ENST00000217381.3	ENSG00000101400	SNTA1	syntrophin alpha 1	195.16	159.3	163.73	41.18	110.68	116.75	0.0285809
chr3	100709410	100709810	0	Promoter (<=1kb)	ENST00000620299.5	ENSG00000114354	TFG	trafficking from ER to golgi regulator	70	50.98	78.8	37.06	32.61	46.16	0.0286861
chr7	151083236	151083636	0	Promoter (<=1kb)	ENST00000297533.9	ENSG00000164897	TMUB1	transmembrane and ubiquitin like domain containing 1	123.03	91.33	113.82	56.63	87.95	78.74	0.02873
chr1	231039891	231040291	0	Promoter (<=1kb)	ENST00000366654.5	ENSG00000182118	FAM89A	family with sequence similarity 89 member A	200.46	160.36	144.47	74.13	85.98	138.47	0.0288855
chr15	90956573	90956973	0	Promoter (<=1kb)	ENST00000556333.1	ENSG00000166965	RCCD1	RCC1 domain containing 1	62.58	45.67	33.27	7.21	7.91	32.58	0.0292035
chr15	89655314	89655714	0	Promoter (<=1kb)	ENST00000394412.8	ENSG00000166813	KIF7	kinesin family member 7	143.18	122.13	99.81	33.98	65.22	93.22	0.0292726
chr4	186191428	186191828	0	Promoter (<=1kb)	ENST00000378802.5	ENSG00000145476	CYP4V2	cytochrome P450 family 4 subfamily V member 2	175	145.5	154.1	97.81	109.7	140.28	0.0293067
chr19	3985133	3985533	0	Promoter (<=1kb)	ENST00000309311.7	ENSG00000167658	EEF2	eukaryotic translation elongation factor 2	191.97	140.19	185.62	114.28	105.74	133.95	0.0295082
chr9	93184084	93184484	0	Promoter (<=1kb)	ENST00000297954.9	ENSG00000165238	WNK2	WNK lysine deficient protein kinase 2	257.73	358.96	211.01	27.8	113.65	187.34	0.0295154
chr1	153946345	153946745	0	Promoter (<=1kb)	ENST00000361217.9	ENSG00000198837	DENND4B	DENN domain containing 4B	205.76	165.67	166.36	93.69	83.01	151.14	0.0296958
chr3	169662286	169662686	932	Promoter (<=1kb)	ENST00000485957.1	ENSG00000085276	MECOM	MDS1 and EVI1 complex locus	232.28	153.99	133.09	23.68	81.04	105.89	0.0297029
chr17	63600855	63601255	0	Promoter (<=1kb)	ENST00000581120.1	ENSG00000136463	TACO1	translational activator of cytochrome c oxidase I	124.09	114.7	112.95	36.03	58.31	88.69	0.0300023
chrX	154478679	154479079	202	Promoter (<=1kb)	ENST00000357360.5	ENSG00000196976	LAGE3	L antigen family member 3	43.49	35.05	37.65	15.44	31.62	22.63	0.0300518
chr12	66189064	66189464	0	Promoter (<=1kb)	ENST00000545837.1	ENSG00000090376	IRAK3	interleukin 1 receptor associated kinase 3	38.18	39.29	21.01	13.38	7.91	18.1	0.0301344
chr15	41493629	41494029	0	Promoter (<=1kb)	ENST00000260386.7	ENSG00000137825	ITPKA	inositol-trisphosphate 3-kinase A	95.46	105.14	84.93	74.13	66.21	84.17	0.030331
chr17	76710820	76711220	0	Promoter (<=1kb)	ENST00000355797.7	ENSG00000182534	MXRA7	matrix remodeling associated 7	142.12	115.76	94.56	72.07	58.31	86.88	0.0304424
chr4	41935148	41935548	0	Promoter (<=1kb)	ENST00000510383.1	ENSG00000109133	TMEM33	transmembrane protein 33	21.21	11.68	13.13	4.12	3.95	7.24	0.0305213
chr11	44950752	44951152	0	Promoter (<=1kb)	ENST00000395648.7	ENSG00000175274	TP53I11	tumor protein p53 inducible protein 11	213.19	187.98	142.72	49.42	71.15	143	0.0306488
chr19	14495938	14496338	0	Promoter (<=1kb)	ENST00000393028.5	ENSG00000123159	GIPC1	GIPC PDZ domain containing family member 1	106.06	77.53	112.07	17.5	37.55	75.12	0.0306662
chr19	56477114	56477514	0	Promoter (<=1kb)	ENST00000292069.10	ENSG00000198046	ZNF667	zinc finger protein 667	83.79	79.65	51.66	29.86	27.67	54.3	0.0307057
chr20	44651490	44651890	0	Promoter (<=1kb)	ENST00000696034.1	ENSG00000196839	ADA	adenosine deaminase	194.09	183.73	163.73	59.71	69.18	142.09	0.0307593
chr1	112508847	112509247	0	Promoter (<=1kb)	ENST00000369684.5	ENSG00000134245	WNT2B	Wnt family member 2B	91.21	93.46	99.81	6.18	40.52	60.64	0.030997
chr15	32718051	32718451	-43	Promoter (<=1kb)	ENST00000652365.1	ENSG00000166923	GREM1	gremlin 1, DAN family BMP antagonist	43.49	38.23	38.52	33.98	24.71	19.91	0.0310456
chr9	104764117	104764517	0	Promoter (<=1kb)	ENST00000374762.4	ENSG00000165028	NIPSNAP3B	nipsnap homolog 3B	108.18	77.53	64.79	18.53	52.38	48.87	0.0310476
chr18	56638459	56638859	0	Promoter (<=1kb)	ENST00000217515.11	ENSG00000091164	TXNL1	thioredoxin like 1	27.58	26.55	30.64	16.47	10.87	22.63	0.0312088
chr8	98825259	98825659	0	Promoter (<=1kb)	ENST00000521649.5	ENSG00000104375	STK3	serine/threonine kinase 3	112.43	99.83	71.8	44.27	53.37	69.69	0.0312637
chr4	71186461	71186861	-398	Promoter (<=1kb)	ENST00000264485.11	ENSG00000080493	SLC4A4	solute carrier family 4 member 4	194.09	179.48	153.22	64.86	87.95	143.9	0.0312866
chr10	91633014	91633414	0	Promoter (<=1kb)	ENST00000238994.6	ENSG00000119938	PPP1R3C	protein phosphatase 1 regulatory subunit 3C	44.55	29.74	42.9	9.27	18.78	29.87	0.0314293
chr3	64023259	64023659	0	Promoter (<=1kb)	ENST00000295901.9	ENSG00000163636	PSMD6	proteasome 26S subunit, non-ATPase 6	48.79	32.92	36.77	20.59	21.74	29.87	0.0315642
chr19	6459487	6459887	0	Promoter (<=1kb)	ENST00000264088.8	ENSG00000125648	SLC25A23	solute carrier family 25 member 23	121.97	93.46	76.17	23.68	28.66	75.12	0.0315994
chr16	1333462	1333862	0	Promoter (<=1kb)	ENST00000565665.6	ENSG00000007516	BAIAP3	BAI1 associated protein 3	92.27	91.33	91.06	5.15	39.53	57.02	0.0315996
chr17	80260135	80260535	-317	Promoter (<=1kb)	ENST00000582970.6	ENSG00000173821	RNF213	ring finger protein 213	88.03	73.28	60.41	40.15	39.53	60.64	0.0316951
chr20	63465756	63466156	348	Promoter (<=1kb)	ENST00000636591.1	ENSG00000075043	KCNQ2	potassium voltage-gated channel subfamily Q member 2	45.61	46.73	21.89	4.12	14.82	15.39	0.0317704
chr7	66682026	66682426	0	Promoter (<=1kb)	ENST00000607882.5	ENSG00000154710	RABGEF1	RAB guanine nucleotide exchange factor 1	68.94	65.84	65.67	23.68	2.96	43.44	0.0320858
chr6	70425899	70426299	-140	Promoter (<=1kb)	ENST00000370479.7	ENSG00000082269	FAM135A	family with sequence similarity 135 member A	19.09	16.99	18.39	11.33	13.84	6.34	0.0322881
chr19	4723568	4723968	0	Promoter (<=1kb)	ENST00000601130.6	ENSG00000142002	DPP9	dipeptidyl peptidase 9	195.16	127.44	139.22	77.22	54.35	117.66	0.0324665
chr6	52284445	52284845	0	Promoter (<=1kb)	ENST00000596288.7	ENSG00000112118	MCM3	minichromosome maintenance complex component 3	105	72.22	67.42	26.77	33.6	62.45	0.0327483
chr17	78168393	78168793	0	Promoter (<=1kb)	ENST00000225777.8	ENSG00000108639	SYNGR2	synaptogyrin 2	170.76	130.63	161.98	30.89	62.26	119.47	0.0329165
chr5	172454184	172454584	0	Promoter (<=1kb)	ENST00000636523.1	ENSG00000174705	SH3PXD2B	SH3 and PX domains 2B	107.12	94.52	74.42	25.74	61.27	66.07	0.0330689
chr6	157381074	157381474	0	Promoter (<=1kb)	ENST00000414563.6	ENSG00000175048	ZDHHC14	zinc finger DHHC-type palmitoyltransferase 14	167.58	167.8	133.09	135.9	87.95	106.8	0.0331278
chr14	24398922	24399322	0	Promoter (<=1kb)	ENST00000382554.4	ENSG00000205978	NYNRIN	NYN domain and retroviral integrase containing	57.27	38.23	50.78	3.09	19.77	35.3	0.0332981
chr1	150149697	150150097	0	Promoter (<=1kb)	ENST00000369124.5	ENSG00000023902	PLEKHO1	pleckstrin homology domain containing O1	172.88	189.04	141.84	56.63	107.72	131.23	0.0335298
chr14	102928895	102929295	65	Promoter (<=1kb)	ENST00000559789.1	ENSG00000166126	AMN	amnion associated transmembrane protein	39.24	45.67	25.39	16.47	22.73	13.58	0.0336884
chr21	37073045	37073445	0	Promoter (<=1kb)	ENST00000360525.9	ENSG00000185808	PIGP	phosphatidylinositol glycan anchor biosynthesis class P	205.76	156.12	147.1	99.87	61.27	135.76	0.0339661
chr6	35496995	35497395	0	Promoter (<=1kb)	ENST00000338863.13	ENSG00000007866	TEAD3	TEA domain transcription factor 3	137.88	111.51	94.56	45.3	52.38	95.03	0.0339752
chr19	55648099	55648499	0	Promoter (<=1kb)	ENST00000586790.6	ENSG00000173581	CCDC106	coiled-coil domain containing 106	84.85	80.71	69.17	41.18	62.26	63.35	0.0339807
chr4	185018264	185018664	0	Promoter (<=1kb)	ENST00000515777.6	ENSG00000187821	HELT	helt bHLH transcription factor	65.76	77.53	91.06	29.86	52.38	61.54	0.0341075
chr4	76213587	76213987	0	Promoter (<=1kb)	ENST00000264896.8	ENSG00000138760	SCARB2	scavenger receptor class B member 2	287.43	203.91	210.14	44.27	84.99	183.72	0.034262
chr19	46411990	46412390	1174	Promoter (1-2kb)	ENST00000307522.5	ENSG00000169515	CCDC8	coiled-coil domain containing 8	49.85	72.22	42.9	22.65	1.98	38.01	0.0344738
chr4	99946509	99946909	0	Promoter (<=1kb)	ENST00000442697.7	ENSG00000164031	DNAJB14	DnaJ heat shock protein family (Hsp40) member B14	130.46	137	93.69	27.8	72.14	88.69	0.0345446
chr17	28842561	28842961	0	Promoter (<=1kb)	ENST00000583307.6	ENSG00000173065	FAM222B	family with sequence similarity 222 member B	100.76	76.46	89.31	25.74	61.27	64.26	0.03476
chr14	92323250	92323650	57	Promoter (<=1kb)	ENST00000531433.5	ENSG00000140090	SLC24A4	solute carrier family 24 member 4	181.37	127.44	120.83	61.77	88.94	101.37	0.0352117
chr17	4263470	4263870	0	Promoter (<=1kb)	ENST00000570535.5	ENSG00000185722	ANKFY1	ankyrin repeat and FYVE domain containing 1	200.46	168.86	201.38	48.39	65.22	150.24	0.0353552
chr16	87491513	87491913	0	Promoter (<=1kb)	ENST00000268616.9	ENSG00000140948	ZCCHC14	zinc finger CCHC-type containing 14	58.33	69.03	53.41	8.24	19.77	46.16	0.0354306
chr1	1019417	1019817	-303	Promoter (<=1kb)	ENST00000379370.7	ENSG00000188157	AGRN	agrin	236.52	200.72	114.7	30.89	59.3	122.18	0.0355618
chr6	44246975	44247375	0	Promoter (<=1kb)	ENST00000353801.7	ENSG00000096384	HSP90AB1	heat shock protein 90 alpha family class B member 1	107.12	78.59	103.32	49.42	53.37	83.26	0.035678
chrX	110002559	110002959	0	Promoter (<=1kb)	ENST00000497754.1	ENSG00000157600	TMEM164	transmembrane protein 164	189.85	141.25	122.58	60.74	52.38	122.18	0.0356784
chr7	117427282	117427682	0	Promoter (<=1kb)	ENST00000284629.7	ENSG00000154438	ASZ1	ankyrin repeat, SAM and basic leucine zipper domain containing 1	36.06	19.12	20.14	9.27	3.95	8.15	0.0357753
chr19	47048329	47048729	0	Promoter (<=1kb)	ENST00000253047.7	ENSG00000130748	TMEM160	transmembrane protein 160	75.3	65.84	47.28	25.74	48.42	36.2	0.0359255
chr11	128694429	128694829	337	Promoter (<=1kb)	ENST00000534087.3	ENSG00000151702	FLI1	Fli-1 proto-oncogene, ETS transcription factor	83.79	78.59	51.66	18.53	52.38	40.73	0.0360897
chr3	50154936	50155336	0	Promoter (<=1kb)	ENST00000414301.5	ENSG00000001617	SEMA3F	semaphorin 3F	148.49	128.5	118.2	54.57	83.01	110.42	0.0365463
chr19	10517375	10517775	0	Promoter (<=1kb)	ENST00000333430.6	ENSG00000180739	S1PR5	sphingosine-1-phosphate receptor 5	76.37	52.04	50.78	19.56	37.55	42.54	0.0365685
chr11	65646898	65647298	-68	Promoter (<=1kb)	ENST00000531339.5	ENSG00000213445	SIPA1	signal-induced proliferation-associated 1	60.46	48.85	38.52	31.92	36.57	18.1	0.0367867
chr10	11823203	11823603	0	Promoter (<=1kb)	ENST00000474155.1	ENSG00000148426	PROSER2	proline and serine rich 2	138.94	116.82	78.8	46.33	52.38	76.02	0.0370973
chr9	15552644	15553044	0	Promoter (<=1kb)	ENST00000380701.8	ENSG00000164989	CCDC171	coiled-coil domain containing 171	30.76	21.24	21.89	2.06	2.96	19.01	0.0372109
chr2	209771979	209772379	0	Promoter (<=1kb)	ENST00000478701.1	ENSG00000144406	UNC80	unc-80 homolog, NALCN channel complex subunit	140	142.31	96.31	64.86	85.98	92.31	0.0372432
chr11	117876429	117876829	0	Promoter (<=1kb)	ENST00000532984.1	ENSG00000255245	FXYD6-FXYD2	FXYD6-FXYD2 readthrough	39.24	36.11	33.27	9.27	28.66	16.29	0.0373262
chr7	76048047	76048447	0	Promoter (<=1kb)	ENST00000461263.2	ENSG00000146701	MDH2	malate dehydrogenase 2	46.67	49.91	48.16	9.27	27.67	33.49	0.0373266
chr8	97775754	97776154	0	Promoter (<=1kb)	ENST00000521545.7	ENSG00000104341	LAPTM4B	lysosomal protein transmembrane 4 beta	208.94	173.11	173.36	20.59	83.01	136.66	0.037596
chr6	2903136	2903536	0	Promoter (<=1kb)	ENST00000380698.5	ENSG00000170542	SERPINB9	serpin family B member 9	47.73	31.86	38.52	15.44	2.96	29.87	0.0378543
chr1	224929649	224930049	0	Promoter (<=1kb)	ENST00000430092.5	ENSG00000185842	DNAH14	dynein axonemal heavy chain 14	121.97	114.7	105.94	41.18	69.18	92.31	0.0381108
chr7	4974178	4974578	57	Promoter (<=1kb)	ENST00000429902.5	ENSG00000196204	RNF216P1	ring finger protein 216 pseudogene 1	134.7	92.4	78.8	42.21	37.55	74.21	0.0381114
chr16	1992331	1992731	0	Promoter (<=1kb)	ENST00000564642.1	ENSG00000127561	SYNGR3	synaptogyrin 3	63.64	61.6	73.55	2.06	40.52	38.01	0.0381679
chr6	46652944	46653344	0	Promoter (<=1kb)	ENST00000371347.10	ENSG00000153291	SLC25A27	solute carrier family 25 member 27	171.82	107.26	115.57	64.86	53.37	95.03	0.0382774
chr19	2041933	2042333	0	Promoter (<=1kb)	ENST00000591142.5	ENSG00000099875	MKNK2	MAPK interacting serine/threonine kinase 2	116.67	69.03	62.17	18.53	13.84	57.02	0.0383877
chr19	56538735	56539135	0	Promoter (<=1kb)	ENST00000301318.8	ENSG00000196867	ZFP28	ZFP28 zinc finger protein	85.91	71.15	57.79	27.8	50.4	54.3	0.0384325
chr7	149773023	149773423	0	Promoter (<=1kb)	ENST00000484747.5	ENSG00000181444	ZNF467	zinc finger protein 467	76.37	88.15	64.79	29.86	55.34	59.73	0.0384455
chr11	117315910	117316310	0	Promoter (<=1kb)	ENST00000313005.11	ENSG00000186318	BACE1	beta-secretase 1	77.43	105.14	73.55	32.95	57.32	66.07	0.0384555
chr14	51094936	51095336	0	Promoter (<=1kb)	ENST00000684578.1	ENSG00000100505	TRIM9	tripartite motif containing 9	96.52	58.41	66.54	25.74	41.51	50.68	0.0384701
chr2	219294755	219295155	-555	Promoter (<=1kb)	ENST00000384914.1	ENSG00000207647	MIR153-1	microRNA 153-1	231.22	152.93	133.96	54.57	45.46	131.23	0.038616
chr22	19941513	19941913	0	Promoter (<=1kb)	ENST00000474308.5	ENSG00000184470	TXNRD2	thioredoxin reductase 2	430.61	314.36	359.86	176.05	156.14	317.67	0.0386821
chr19	1220521	1220921	508	Promoter (<=1kb)	ENST00000591133.2	ENSG00000118046	STK11	serine/threonine kinase 11	45.61	27.61	29.77	5.15	23.72	18.1	0.0387211
chr5	14487915	14488315	-133	Promoter (<=1kb)	ENST00000344135.5	ENSG00000038382	TRIO	trio Rho guanine nucleotide exchange factor	76.37	133.81	72.67	14.41	42.5	49.78	0.0387954
chr21	42653597	42653997	0	Promoter (<=1kb)	ENST00000291539.11	ENSG00000160191	PDE9A	phosphodiesterase 9A	58.33	83.9	84.05	19.56	47.44	57.02	0.0388795
chr18	37253980	37254380	0	Promoter (<=1kb)	ENST00000590011.1	ENSG00000101489	CELF4	CUGBP Elav-like family member 4	121.97	100.89	101.57	39.12	51.39	91.41	0.0389441
chr12	6937706	6938106	8	Promoter (<=1kb)	ENST00000541029.1	ENSG00000111676	ATN1	atrophin 1	126.21	94.52	82.3	43.24	48.42	83.26	0.0391428
chr10	18140290	18140690	0	Promoter (<=1kb)	ENST00000324631.13	ENSG00000165995	CACNB2	calcium voltage-gated channel auxiliary subunit beta 2	156.97	165.67	117.33	23.68	71.15	114.04	0.039151
chr13	101916676	101917076	0	Promoter (<=1kb)	ENST00000376143.5	ENSG00000102466	FGF14	fibroblast growth factor 14	21.21	20.18	21.89	13.38	13.84	19.01	0.039297
chr10	68560396	68560796	59	Promoter (<=1kb)	ENST00000373644.5	ENSG00000138336	TET1	tet methylcytosine dioxygenase 1	92.27	92.4	81.43	24.71	45.46	70.59	0.0393111
chr16	67666440	67666840	0	Promoter (<=1kb)	ENST00000403458.9	ENSG00000159761	C16orf86	chromosome 16 open reading frame 86	97.58	107.26	78.8	14.41	12.85	74.21	0.0395085
chr6	83709180	83709580	0	Promoter (<=1kb)	ENST00000439399.6	ENSG00000065609	SNAP91	synaptosome associated protein 91	140	110.45	100.69	35	78.07	89.6	0.0395336
chr9	116154441	116154841	650	Promoter (<=1kb)	ENST00000328252.4	ENSG00000182752	PAPPA	pappalysin 1	94.4	113.64	57.79	17.5	42.5	58.83	0.0395912
chr19	18919116	18919516	0	Promoter (<=1kb)	ENST00000262812.9	ENSG00000105669	COPE	COPI coat complex subunit epsilon	231.22	180.54	264.42	127.66	115.63	192.77	0.0396544
chr2	157628635	157629035	0	Promoter (<=1kb)	ENST00000243349.13	ENSG00000123612	ACVR1C	activin A receptor type 1C	160.15	92.4	106.82	45.3	26.68	90.5	0.0397215
chr7	73624272	73624672	0	Promoter (<=1kb)	ENST00000345114.9	ENSG00000009950	MLXIPL	MLX interacting protein like	93.34	99.83	97.19	35	62.26	76.02	0.0401144
chr1	40783480	40783880	0	Promoter (<=1kb)	ENST00000347132.10	ENSG00000117013	KCNQ4	potassium voltage-gated channel subfamily Q member 4	113.49	88.15	92.81	71.04	48.42	83.26	0.0401718
chr4	77819191	77819591	0	Promoter (<=1kb)	ENST00000504123.7	ENSG00000138767	CNOT6L	CCR4-NOT transcription complex subunit 6 like	98.64	103.02	56.04	40.15	30.64	54.3	0.0402665
chr16	50153213	50153613	0	Promoter (<=1kb)	ENST00000561678.7	ENSG00000121274	TENT4B (PAPD5)	terminal nucleotidyltransferase 4B	98.64	72.22	69.17	49.42	42.5	65.16	0.0404162
chr5	135535910	135536310	0	Promoter (<=1kb)	ENST00000314744.6	ENSG00000181965	NEUROG1	neurogenin 1	68.94	79.65	75.3	42.21	39.53	66.07	0.0405396
chr12	8914386	8914786	0	Promoter (<=1kb)	ENST00000544916.6	ENSG00000111752	PHC1	polyhomeotic homolog 1	131.52	118.95	88.43	10.3	62.26	81.45	0.0408383
chr6	133953140	133953540	0	Promoter (<=1kb)	ENST00000367871.5	ENSG00000028839	TBPL1	TATA-box binding protein like 1	58.33	46.73	50.78	35	47.44	32.58	0.0408879
chr11	798082	798482	0	Promoter (<=1kb)	ENST00000628067.3	ENSG00000177542	SLC25A22	solute carrier family 25 member 22	148.49	90.27	98.06	35	47.44	86.88	0.0411902
chr19	42216971	42217371	298	Promoter (<=1kb)	ENST00000336034.8	ENSG00000160570	DEDD2	death effector domain containing 2	40.3	29.74	48.16	14.41	31.62	21.72	0.0415089
chr22	29071380	29071780	-1255	Promoter (1-2kb)	ENST00000400335.9	ENSG00000183762	KREMEN1	kringle containing transmembrane protein 1	68.94	48.85	80.55	25.74	39.53	50.68	0.0416558
chr9	113463400	113463800	0	Promoter (<=1kb)	ENST00000695401.1	ENSG00000138835	RGS3	regulator of G protein signaling 3	43.49	56.29	29.77	13.38	23.72	26.25	0.0416642
chr2	238426779	238427179	0	Promoter (<=1kb)	ENST00000469885.1	ENSG00000065802	ASB1	ankyrin repeat and SOCS box containing 1	175	98.77	128.71	45.3	48.42	104.99	0.0418011
chr5	16178914	16179314	477	Promoter (<=1kb)	ENST00000332432.9	ENSG00000183654	MARCHF11 (MARCH11)	membrane associated ring-CH-type finger 11	57.27	36.11	34.15	15.44	26.68	20.82	0.0418624
chr2	85602567	85602967	0	Promoter (<=1kb)	ENST00000491659.5	ENSG00000168883	USP39	ubiquitin specific peptidase 39	204.7	129.57	156.73	55.6	51.39	136.66	0.0418631
chr15	88913073	88913473	0	Promoter (<=1kb)	ENST00000268150.13	ENSG00000140545	MFGE8	milk fat globule EGF and factor V/VIII domain containing	158.03	121.07	91.93	45.3	45.46	99.56	0.0420414
chr17	385959	386359	0	Promoter (<=1kb)	ENST00000573780.5	ENSG00000181031	RPH3AL	rabphilin 3A like (without C2 domains)	110.31	110.45	78.8	19.56	61.27	75.12	0.0421269
chr15	75348050	75348450	0	Promoter (<=1kb)	ENST00000569506.1	ENSG00000140398	NEIL1	nei like DNA glycosylase 1	67.88	57.35	41.15	27.8	32.61	35.3	0.0421412
chr7	76267183	76267583	1776	Promoter (1-2kb)	ENST00000464752.1	ENSG00000177679	SRRM3	serine/arginine repetitive matrix 3	65.76	57.35	28.02	13.38	11.86	18.1	0.0422259
chr6	116253530	116253930	145	Promoter (<=1kb)	ENST00000420283.3	ENSG00000187189	TSPYL4	TSPY like 4	23.33	26.55	31.52	18.53	19.77	22.63	0.0422721
chr17	29005603	29006003	0	Promoter (<=1kb)	ENST00000442608.7	ENSG00000063015	SEZ6	seizure related 6 homolog	186.67	125.32	96.31	19.56	55.34	95.03	0.0423691
chr20	20017206	20017606	0	Promoter (<=1kb)	ENST00000310450.8	ENSG00000173418	NAA20	N-alpha-acetyltransferase 20, NatB catalytic subunit	84.85	69.03	108.57	57.65	39.53	66.07	0.0424045
chr1	6199297	6199697	0	Promoter (<=1kb)	ENST00000234875.9	ENSG00000116251	RPL22	ribosomal protein L22	123.03	104.08	116.45	91.63	90.92	107.7	0.0425135
chr5	179806849	179807249	0	Promoter (<=1kb)	ENST00000292591.12	ENSG00000161013	MGAT4B	alpha-1,3-mannosyl-glycoprotein 4-beta-N-acetylglucosaminyltransferase B	296.98	244.26	237.28	162.67	131.44	231.69	0.0429734
chr22	45164106	45164506	0	Promoter (<=1kb)	ENST00000484186.5	ENSG00000093000	NUP50	nucleoporin 50	189.85	186.91	225.9	112.22	102.78	180.1	0.042998
chr10	89535547	89535947	0	Promoter (<=1kb)	ENST00000371790.5	ENSG00000152779	SLC16A12	solute carrier family 16 member 12	111.37	55.22	73.55	1.03	13.84	59.73	0.0430442
chr16	569794	570194	0	Promoter (<=1kb)	ENST00000439574.1	ENSG00000007541	PIGQ	phosphatidylinositol glycan anchor biosynthesis class Q	188.79	145.5	124.33	90.6	90.92	102.27	0.0430977
chr19	45885869	45886269	0	Promoter (<=1kb)	ENST00000302165.5	ENSG00000170604	IRF2BP1	interferon regulatory factor 2 binding protein 1	254.55	196.47	171.61	82.36	83.01	178.29	0.0431167
chr13	52455416	52455816	0	Promoter (<=1kb)	ENST00000468284.1	ENSG00000136108	CKAP2	cytoskeleton associated protein 2	182.43	122.13	129.58	63.83	56.33	122.18	0.043159
chr22	50169815	50170215	-516	Promoter (<=1kb)	ENST00000159647.9	ENSG00000073150	PANX2	pannexin 2	79.55	50.98	44.65	31.92	14.82	37.11	0.0431845
chr3	55486827	55487227	79	Promoter (<=1kb)	ENST00000264634.9	ENSG00000114251	WNT5A	Wnt family member 5A	144.25	115.76	87.56	56.63	72.14	75.12	0.0432754
chr1	27349553	27349953	0	Promoter (<=1kb)	ENST00000485269.1	ENSG00000142765	SYTL1	synaptotagmin like 1	59.4	70.09	50.78	10.3	29.65	47.97	0.0433624
chr7	73433738	73434138	0	Promoter (<=1kb)	ENST00000344575.5	ENSG00000188763	FZD9	frizzled class receptor 9	151.67	161.43	106.82	31.92	73.13	113.13	0.0434622
chr16	19114050	19114450	0	Promoter (<=1kb)	ENST00000568526.1	ENSG00000205730	ITPRIPL2	ITPRIP like 2	117.73	124.26	79.68	21.62	72.14	75.12	0.0435005
chr8	103140659	103141059	0	Promoter (<=1kb)	ENST00000438105.2	ENSG00000164929	BAALC	BAALC binder of MAP3K1 and KLF4	115.61	63.72	73.55	14.41	25.69	64.26	0.0435641
chr5	141636669	141637069	0	Promoter (<=1kb)	ENST00000444782.5	ENSG00000164620	RELL2	RELT like 2	141.06	107.26	109.45	61.77	83.01	103.18	0.0435842
chr1	36306652	36307052	-58	Promoter (<=1kb)	ENST00000505871.7	ENSG00000214193	SH3D21	SH3 domain containing 21	62.58	50.98	50.78	17.5	35.58	44.35	0.0438583
chr22	29313307	29313707	599	Promoter (<=1kb)	ENST00000474590.1	ENSG00000100276	RASL10A	RAS like family 10 member A	70	56.29	34.15	3.09	31.62	30.77	0.0439332
chr10	70404083	70404483	0	Promoter (<=1kb)	ENST00000373218.5	ENSG00000148730	EIF4EBP2	eukaryotic translation initiation factor 4E binding protein 2	120.91	131.69	91.93	26.77	86.97	75.12	0.0440062
chr3	150762989	150763389	0	Promoter (<=1kb)	ENST00000312960.4	ENSG00000181788	SIAH2	siah E3 ubiquitin protein ligase 2	228.04	173.11	112.07	48.39	57.32	122.18	0.0440175
chr6	111872786	111873186	0	Promoter (<=1kb)	ENST00000520518.5	ENSG00000010810	FYN	FYN proto-oncogene, Src family tyrosine kinase	193.03	167.8	152.35	53.54	93.88	143.9	0.0441207
chr3	122681013	122681413	152	Promoter (<=1kb)	ENST00000649945.1	ENSG00000173193	PARP14	poly(ADP-ribose) polymerase family member 14	63.64	46.73	42.03	15.44	31.62	39.82	0.0441588
chr9	137114462	137114862	0	Promoter (<=1kb)	ENST00000473532.6	ENSG00000176978	DPP7	dipeptidyl peptidase 7	81.67	63.72	47.28	3.09	8.89	51.59	0.0442157
chr1	11012785	11013185	115	Promoter (<=1kb)	ENST00000621715.4	ENSG00000120948	TARDBP	TAR DNA binding protein	346.83	261.26	254.79	173.99	148.24	251.6	0.0442212
chr9	83921134	83921534	0	Promoter (<=1kb)	ENST00000297814.7	ENSG00000165115	KIF27	kinesin family member 27	106.06	161.43	121.7	56.63	88.94	100.46	0.0447585
chr14	72926482	72926882	0	Promoter (<=1kb)	ENST00000555042.5	ENSG00000119599	DCAF4	DDB1 and CUL4 associated factor 4	57.27	62.66	47.28	36.03	45.46	47.06	0.0450266
chr12	949544	949944	0	Promoter (<=1kb)	ENST00000358495.8	ENSG00000002016	RAD52	RAD52 homolog, DNA repair protein	29.7	39.29	37.65	29.86	27.67	24.44	0.0451078
chr3	100334669	100335069	0	Promoter (<=1kb)	ENST00000465368.5	ENSG00000114021	NIT2	nitrilase family member 2	115.61	111.51	72.67	33.98	69.18	73.31	0.045596
chr10	117241142	117241542	28	Promoter (<=1kb)	ENST00000644641.2	ENSG00000165646	SLC18A2	solute carrier family 18 member A2	33.94	32.92	26.27	11.33	13.84	27.15	0.0456372
chr16	85011180	85011580	0	Promoter (<=1kb)	ENST00000313732.9	ENSG00000153786	ZDHHC7	zinc finger DHHC-type palmitoyltransferase 7	120.91	98.77	87.56	37.06	41.51	89.6	0.0458266
chr14	105168721	105169121	0	Promoter (<=1kb)	ENST00000347004.2	ENSG00000184916	JAG2	jagged canonical Notch ligand 2	59.4	61.6	42.03	33.98	29.65	46.16	0.045926
chr15	41283876	41284276	0	Promoter (<=1kb)	ENST00000668616.1	ENSG00000137804	NUSAP1	nucleolar and spindle associated protein 1	106.06	90.27	125.21	51.48	83.01	86.88	0.0460438
chr2	219571082	219571482	0	Promoter (<=1kb)	ENST00000373876.5	ENSG00000124006	OBSL1	obscurin like cytoskeletal adaptor 1	142.12	157.18	108.57	33.98	36.57	115.85	0.046158
chr15	43370842	43371242	0	Promoter (<=1kb)	ENST00000684362.1	ENSG00000140265	ZSCAN29	zinc finger and SCAN domain containing 29	32.88	20.18	27.14	15.44	14.82	18.1	0.0463423
chr17	31558826	31559226	-770	Promoter (<=1kb)	ENST00000384882.1	ENSG00000207614	MIR193A	microRNA 193a	126.21	111.51	79.68	61.77	60.28	82.36	0.0464188
chr2	62196010	62196410	0	Promoter (<=1kb)	ENST00000301998.5	ENSG00000170340	B3GNT2	UDP-GlcNAc:betaGal beta-1,3-N-acetylglucosaminyltransferase 2	162.28	137	122.58	68.98	87.95	125.8	0.0464199
chr12	4274006	4274406	244	Promoter (<=1kb)	ENST00000261254.8	ENSG00000118971	CCND2	cyclin D2	41.36	43.54	45.53	19.56	36.57	30.77	0.0467229
chr1	211260404	211260804	429	Promoter (<=1kb)	ENST00000367005.8	ENSG00000117625	RCOR3	REST corepressor 3	62.58	53.1	50.78	30.89	19.77	47.97	0.0468281
chr17	40443374	40443774	0	Promoter (<=1kb)	ENST00000269593.5	ENSG00000141753	IGFBP4	insulin like growth factor binding protein 4	103.94	70.09	63.04	12.35	35.58	62.45	0.0470193
chr17	50273060	50273460	-1006	Promoter (1-2kb)	ENST00000507382.2	ENSG00000167105	TMEM92	transmembrane protein 92	151.67	103.02	63.92	19.56	29.65	61.54	0.0470505
chr4	8269654	8270054	0	Promoter (<=1kb)	ENST00000307358.7	ENSG00000170801	HTRA3	HtrA serine peptidase 3	135.76	130.63	123.45	42.21	107.72	73.31	0.0471616
chr1	6579906	6580306	0	Promoter (<=1kb)	ENST00000377674.9	ENSG00000204859	ZBTB48	zinc finger and BTB domain containing 48	96.52	63.72	76.17	33.98	36.57	68.78	0.0472411
chr6	36885850	36886250	0	Promoter (<=1kb)	ENST00000355190.7	ENSG00000198663	C6orf89	chromosome 6 open reading frame 89	41.36	36.11	54.29	11.33	20.75	37.11	0.0472515
chr5	7396452	7396852	314	Promoter (<=1kb)	ENST00000338316.9	ENSG00000078295	ADCY2	adenylate cyclase 2	41.36	49.91	35.02	13.38	36.57	19.91	0.0473358
chr5	123512331	123512731	71	Promoter (<=1kb)	ENST00000512718.7	ENSG00000151292	CSNK1G3	casein kinase 1 gamma 3	166.52	114.7	98.06	27.8	63.25	98.65	0.0475778
chr10	5977423	5977823	0	Promoter (<=1kb)	ENST00000620345.4	ENSG00000134470	IL15RA	interleukin 15 receptor subunit alpha	102.88	88.15	67.42	37.06	44.47	75.12	0.0477066
chr7	1555743	1556143	0	Promoter (<=1kb)	ENST00000441933.5	ENSG00000164855	TMEM184A	transmembrane protein 184A	20.15	32.92	28.02	4.12	22.73	5.43	0.0477409
chr13	42040202	42040602	166	Promoter (<=1kb)	ENST00000379274.6	ENSG00000102780	DGKH	diacylglycerol kinase eta	185.61	150.81	101.57	67.95	55.34	113.13	0.047849
chr19	3761524	3761924	0	Promoter (<=1kb)	ENST00000316757.4	ENSG00000011132	APBA3	amyloid beta precursor protein binding family A member 3	38.18	20.18	35.02	13.38	1.98	23.53	0.0479132
chr17	15944936	15945336	0	Promoter (<=1kb)	ENST00000304222.3	ENSG00000170425	ADORA2B	adenosine A2b receptor	175	147.62	137.46	53.54	85.98	133.04	0.047973
chr10	110872127	110872527	172	Promoter (<=1kb)	ENST00000444997.1	ENSG00000150593	PDCD4	programmed cell death 4	210	166.74	169.86	77.22	105.74	162	0.0479768
chr2	219176807	219177207	0	Promoter (<=1kb)	ENST00000360507.10	ENSG00000115649	CNPPD1	cyclin Pas1/PHO80 domain containing 1	132.58	130.63	83.18	36.03	72.14	90.5	0.0481315
chr4	3463084	3463484	0	Promoter (<=1kb)	ENST00000340083.6	ENSG00000175920	DOK7	docking protein 7	70	77.53	62.17	9.27	43.48	50.68	0.0482176
chr7	69597948	69598348	0	Promoter (<=1kb)	ENST00000644939.1	ENSG00000158321	AUTS2	activator of transcription and developmental regulator AUTS2	265.16	244.26	171.61	93.69	147.25	186.44	0.0483149
chr22	20131414	20131814	0	Promoter (<=1kb)	ENST00000334554.12	ENSG00000099904	ZDHHC8	zinc finger DHHC-type palmitoyltransferase 8	118.79	114.7	73.55	70.01	49.41	70.59	0.0483182
chr2	43995689	43996089	0	Promoter (<=1kb)	ENST00000260665.12	ENSG00000138095	LRPPRC	leucine rich pentatricopeptide repeat containing	79.55	58.41	67.42	20.59	29.65	59.73	0.0484755
chr11	76209129	76209529	1201	Promoter (1-2kb)	ENST00000532150.1	ENSG00000085741	WNT11	Wnt family member 11	117.73	90.27	104.19	16.47	54.35	83.26	0.0485035
chr22	37519304	37519704	0	Promoter (<=1kb)	ENST00000251973.10	ENSG00000100065	CARD10	caspase recruitment domain family member 10	160.15	105.14	112.95	40.15	57.32	107.7	0.0487695
chr1	32753798	32754198	0	Promoter (<=1kb)	ENST00000468130.1	ENSG00000162522	NHSL3 (KIAA1522)	NHS like 3	95.46	129.57	78.8	20.59	59.3	77.83	0.0488478
chr16	181225	181625	766	Promoter (<=1kb)	ENST00000199708.3	ENSG00000086506	HBQ1	hemoglobin subunit theta 1	98.64	62.66	75.3	10.3	44.47	60.64	0.0489877
chr4	153790990	153791390	-1907	Promoter (1-2kb)	ENST00000274063.5	ENSG00000145423	SFRP2	secreted frizzled related protein 2	41.36	25.49	17.51	3.09	12.85	11.77	0.0491094
chr22	24423697	24424097	66	Promoter (<=1kb)	ENST00000486108.1	ENSG00000128271	ADORA2A	adenosine A2a receptor	83.79	106.2	63.04	2.06	43.48	62.45	0.0491636
chr21	41879266	41879666	0	Promoter (<=1kb)	ENST00000398548.6	ENSG00000141956	PRDM15	PR/SET domain 15	156.97	147.62	130.46	93.69	94.87	135.76	0.0491692
chr20	2752107	2752507	0	Promoter (<=1kb)	ENST00000481662.2	ENSG00000088881	EBF4	EBF family member 4	85.91	89.21	68.29	10.3	31.62	66.97	0.0492767
chr3	49674162	49674562	0	Promoter (<=1kb)	ENST00000296456.10	ENSG00000164062	APEH	acylaminoacyl-peptide hydrolase	129.4	106.2	109.45	68.98	100.8	95.03	0.0494304
chr13	20525622	20526022	0	Promoter (<=1kb)	ENST00000643035.1	ENSG00000165475	CRYL1	crystallin lambda 1	162.28	89.21	134.84	37.06	38.54	107.7	0.0496435
chr11	31812769	31813169	0	Promoter (<=1kb)	ENST00000638685.1	ENSG00000007372	PAX6	paired box 6	25.46	25.49	33.27	14.41	3.95	22.63	0.0496563
chr10	114404400	114404800	0	Promoter (<=1kb)	ENST00000304129.9	ENSG00000169129	AFAP1L2	actin filament associated protein 1 like 2	84.85	92.4	56.04	14.41	38.54	63.35	0.0497349
chr1	42335110	42335510	0	Promoter (<=1kb)	ENST00000361776.5	ENSG00000198815	FOXJ3	forkhead box J3	312.89	191.16	229.4	97.81	97.84	208.16	0.0497424
chr7	117322920	117323320	0	Promoter (<=1kb)	ENST00000265441.8	ENSG00000105989	WNT2	Wnt family member 2	65.76	61.6	35.02	14.41	20.75	43.44	0.0498347
chr1	229558532	229558932	0	Promoter (<=1kb)	ENST00000344517.5	ENSG00000135776	ABCB10	ATP binding cassette subfamily B member 10	300.16	264.44	202.26	89.57	137.37	222.64	0.0498907
