# Supplementary material for: Mutant huntingtin induces neuronal apoptosis via derepressing the non-canonical poly(A) polymerase PAPD5
Source: Nat Commun. 2025 Apr 9;16:3307. doi: 10.1038/s41467-025-58618-4 (PMC11982267; doi:10.1038/s41467-025-58618-4)
Supplement: Supplementary file 8 — Source Data [file 41467_2025_58618_MOESM8_ESM.xlsx]

## Sheet: Fig. 1-2_part 1
Fig. 1a	PAPD5		β-actin				Fig. 1b									Fig. 1f	Untransfected + control-si	Untransfected + PAPD5-si	EGFPCAG27 + control-si	EGFPCAG27 + PAPD5-si	EGFPCAG78 + control-si	EGFPCAG78 + PAPD5-si							Fig. 2a
Set1	1st well	2nd well	1st well	2nd well												Set1	0.133076	0.129392	0.144762	0.142359	0.189474	0.140889
Untransfected	33.8794	34.6403	20.8009	21.0847												Set2	0.133076	0.135029	0.124542	0.142359	0.229235	0.148478
EGFPCAG27	33.9312	35.5482	21.3531	21.3412												Set3	0.148933	0.164524	0.148318	0.160812	0.246126	0.160214
EGFPCAG78	34.0629	34.6104	21.8628	21.4974
																Fig. 1j
Set2
Untransfected	34.4487	34.217	20.8821	20.852
EGFPCAG27	34.0659	34.0402	21.1423	21.2956
EGFPCAG78	33.153	33.88	21.7649	21.9898
Set3
Untransfected	34.2559	34.2503	20.7905	20.9983
EGFPCAG27	34.7043	34.1753	21.2149	21.2681
EGFPCAG78	33.5382	33.4328	21.6133	21.782
Fig. 1n																Fig. 1l								Fig. 1u								Fig. 2c
																PAPD5 WT	Untransfected	Empty vector	PAPD5 0.5 ug	PAPD5 1.0 ug					Untransfected	Untransfected + JNK (2.0 uM)	PAPD5	PAPD5 + JNK (0.5 uM)	PAPD5 + JNK (1.0 uM)	PAPD5 + JNK (2.0 uM)			Untransfected	Untransfected + TAK1 (2.0 uM)	EGFPCAG78	EGFPCAG78 + TAK1 (0.5 uM)	EGFPCAG78 + TAK1 (1.0 uM)	EGFPCAG78 + TAK1 (2.0 uM)
																Set1	0.193419	0.198006	0.204219	0.324378				Set1	0.125703	0.13178	0.247361	0.225802	0.179817	0.117856		Set1	0.273292	0.289987	0.43958	0.383505	0.338356	0.291531
																Set2	0.207829	0.205302	0.268207	0.485538				Set2	0.125902	0.129577	0.249499	0.202464	0.168274	0.148472		Set2	0.243738	0.236992	0.371411	0.332283	0.32614	0.236368
																Set3	0.204865	0.257564	0.327807	0.381548				Set3	0.147793	0.155321	0.279572	0.248084	0.202296	0.155319		Set3	0.218302	0.237472	0.339637	0.308521	0.27464	0.23112
																PAPD5 Mut	Untransfected	Empty vector	PAPD5 0.5 ug	PAPD5 1.0 ug
																Set1	0.201176	0.207283	0.208477	0.234674
							Fig. 1q									Set2	0.197483	0.194408	0.287218	0.35973
																Set3	0.211295	0.243161	0.282148	0.306292
																								Fig. 1x								Fig. 2f
																									Untransfected	Untransfected + TAK1 (2.0 uM)	PAPD5	PAPD5 + TAK1 (0.5 uM)	PAPD5 + TAK1 (1.0 uM)	PAPD5 + TAK1 (2.0 uM)			Untransfected	Untransfected + JNK (2.0 uM)	EGFPCAG78	EGFPCAG78 + JNK (0.5 uM)	EGFPCAG78 + JNK (1.0 uM)	EGFPCAG78 + JNK (2.0 uM)
																								Set1	0.125703	0.14568	0.247361	0.199245	0.146347	0.127197		Set1	0.273292	0.274993	0.451869	0.409874	0.367442	0.281902
																								Set2	0.125902	0.146928	0.249499	0.192172	0.148553	0.143201		Set2	0.234556	0.238	0.380589	0.337755	0.298942	0.261705
																								Set3	0.185078	0.201918	0.348204	0.277826	0.20345	0.188907		Set3	0.244855	0.229153	0.38016	0.362328	0.319414	0.261936
																Fig. 1s																Fig. 2d											Fig. 2g
							Fig. 1v

## Sheet: Fig. 1-2_part 2
Fig. 1c				Fig. 1d											Fig. 1e					Fig. 1g	dPAPD5		dβ-actin
Set1	PAPD5	tubulin													Set1	PAPD5	tubulin			Set1	1st well	2nd well	1st well	2nd well
Untransfected	861.335	12620.3													Control-siRNA	11554	15250.4			GMR > CAG0	31.4552	31.5164	20.8841	20.9813
EGFPCAG27	1273.89	12983.4													PAPD5-siRNA	5207.26	16657			GMR > CAG0 + dPAPD5-KD	33.2171	34.0694	20.7203	20.8249
EGFPCAG78	5390.13	10885.3																		GMR > CAG100	30.5886	30.7215	20.7385	20.9405
															Set2	PAPD5	tubulin			GMR > CAG100 + dPAPD5-KD	32.7918	33.3859	20.8525	20.7633
Set2	PAPD5	tubulin													Control-siRNA	11041.1	14038.1
Untransfected	1111.18	10571.6													PAPD5-siRNA	6717.33	17881.2			Set2
EGFPCAG27	1426.48	12000.3																		GMR > CAG0	32.8624	32.2048	22.0401	22.322
EGFPCAG78	7842.86	12125.5													Set3	PAPD5	tubulin			GMR > CAG0 + dPAPD5-KD	34.582	33.9006	21.9829	21.8948
															Control-siRNA	10789.3	19325			GMR > CAG100	31.3854	31.2779	22.0908	22.2689
Set3	PAPD5	tubulin													PAPD5-siRNA	3872.26	16863.6			GMR > CAG100 + dPAPD5-KD	35.2024	33.4363	22.1126	22.3917
Untransfected	1210.43	13227.6
EGFPCAG27	1784.43	13309.9																		Set3
EGFPCAG78	5307.74	11308.4																		GMR > CAG0	32.5634	34.1885	22.917	22.8952
																				GMR > CAG0 + dPAPD5-KD	35.4351	36.1763	22.8857	23.0537
																				GMR > CAG100	32.8521	32.5467	22.6067	22.8658
																				GMR > CAG100 + dPAPD5-KD	34.6197	34.8735	23.4189	23.2123
Fig. 1k								Fig. 1o, r								Fig. 1t				Fig. 1w
PAPD5 WT				PAPD5 Mutant
Set1	cleaved caspase-3	tubulin		Set1	cleaved caspase-3	tubulin		Set1	p-MKK4	MKK4	p-JNK	JNK	p-TAK1	TAK1		Set1	cleaved caspase-3	tubulin		Set1	p-MKK4	p-JNK	cleaved caspase-3	tubulin
Untransfected	531.778	36685.1		Untransfected	558.192	37371.1		Untransfected	906.82	11960.1	1757.1	31654.7	2664.83	6835.9		Untransfected	3103.18	11865.4		Untransfected	1286.43	3544.3	1389.73	8801.78
Empty vector	792.263	32109.3		Empty vector	746.619	31948.7		Empty vector	818.406	12439	2499.42	34485.1	4530.61	6693.37		Untransfected + JNK (2.0 uM)	2476.5	10420.2		Untransfected + TAK1 (2.0 uM)	1618.2	3337.86	1347.97	6532.66
PAPD5 0.5 ug	476.021	35083.3		PAPD5 0.5 ug	864.234	29758.5		PAPD5 0.5 ug	2697.93	12596.7	6134.09	41183.9	9512.14	9084.44		PAPD5	14293.3	11107.4		PAPD5	7903.51	27611.8	6163.02	7128.66
PAPD5 1.0 ug	6598.69	29711		PAPD5 1.0 ug	1305.62	33784.8		PAPD5 1.0 ug	8560.68	12443.7	20960.3	40645.5	11102.7	7407.2		PAPD5 + JNK (0.5 uM)	6665.15	9762.9		PAPD5 + TAK1 (0.5 uM)	3203.35	6479.57	1457.17	7442.37
																PAPD5 + JNK (1.0 uM)	2268.86	10895		PAPD5 + TAK1 (1.0 uM)	4680.59	2561.9	1936.21	7882.37
																PAPD5 + JNK (2.0 uM)	1607.06	11194.3		PAPD5 + TAK1 (2.0 uM)	2715.28	1352.08	1350.88	8622.08
Set2	cleaved caspase-3	tubulin		Set2	cleaved caspase-3	tubulin		Set2	p-MKK4	MKK4	p-JNK	JNK	p-TAK1	TAK1
Untransfected	2862.28	52118.1		Untransfected	2162.86	46625.2		Untransfected	1541.72	12984.6	2444.54	27160.6	1789.58	17529.4		Set2	cleaved caspase-3	tubulin		Set2	p-MKK4	p-JNK	cleaved caspase-3	tubulin
Empty vector	2861.93	58605		Empty vector	2439.57	46525		Empty vector	4204.44	11869	9516.87	27100.8	5017.49	17593		Untransfected	2028.33	9984.1		Untransfected	1448.31	2822.11	1020.82	10859.3
PAPD5 0.5 ug	2894.81	58015.4		PAPD5 0.5 ug	2232.74	34140.4		PAPD5 0.5 ug	6328.75	14448.1	15364.3	24355.3	7131.94	17773		Untransfected + JNK (2.0 uM)	2029.96	9025.52		Untransfected + TAK1 (2.0 uM)	1609.96	3009.7	1115.77	9498.2
PAPD5 1.0 ug	9487.27	49687.6		PAPD5 1.0 ug	3854.64	41473.2		PAPD5 1.0 ug	7523.43	11960.3	18980.2	28222.7	15356	16044.5		PAPD5	13766.9	11135.6		PAPD5	11645.3	26655.9	7285.71	9315.2
																PAPD5 + JNK (0.5 uM)	6243.66	8203.58		PAPD5 + TAK1 (0.5 uM)	7497.02	18343	1305.38	8205.49
																PAPD5 + JNK (1.0 uM)	2789.52	8131.33		PAPD5 + TAK1 (1.0 uM)	7367.02	9422.76	728.163	10514.1
Set3	cleaved caspase-3	tubulin		Set3	cleaved caspase-3	tubulin		Set3	p-MKK4	MKK4	p-JNK	JNK	p-TAK1	TAK1		PAPD5 + JNK (2.0 uM)	596.263	7314.94		PAPD5 + TAK1 (2.0 uM)	4643.88	4629.43	374.506	10040.9
Untransfected	717.551	16413.7		Untransfected	672.091	17077.5		Untransfected	1283.65	8620.6	2596.92	19706.5	4430.02	11799.5
Empty vector	884.238	16116.3		Empty vector	729.093	14988.3		Empty vector	2350.35	8023.79	9548.11	18310.5	7720.55	11516.5		Set3	cleaved caspase-3	tubulin		Set3	p-MKK4	p-JNK	cleaved caspase-3	tubulin
PAPD5 0.5 ug	920.82	15265.8		PAPD5 0.5 ug	785.102	15476.2		PAPD5 0.5 ug	4054.15	6746.34	13205.7	23850	4560.51	15100.9		Untransfected	3369.05	14545.5		Untransfected	1132.43	2970.82	1762.03	10755.1
PAPD5 1.0 ug	3795.28	15135.6		PAPD5 1.0 ug	778.648	14272.9		PAPD5 1.0 ug	6208.87	7232.84	15224.9	20319.1	12857.1	12955.3		Untransfected + JNK (2.0 uM)	1681.64	14236.8		Untransfected + TAK1 (2.0 uM)	1093.91	2993.06	1975.1	9009.95
																PAPD5	18701.1	16946.9		PAPD5	12970.2	21444.7	14539.6	10412.3
																PAPD5 + JNK (0.5 uM)	5479.62	14051.3		PAPD5 + TAK1 (0.5 uM)	10079.8	3776.41	7333.9	8844.37
																PAPD5 + JNK (1.0 uM)	5052.55	14713		PAPD5 + TAK1 (1.0 uM)	8484.85	1826.15	5397.54	8149.66
																PAPD5 + JNK (2.0 uM)	2727.78	13013.7		PAPD5 + TAK1 (2.0 uM)	6557.66	1251.75	4023.71	11634.5
Fig. 2b								Fig. 2e								Fig. 2h
Set1	p-TAK1	p-MKK4	p-JNK	cleaved caspase-3	PAPD5	tubulin		Set1	p-MKK4	p-JNK	cleaved caspase-3	tubulin				Set1	cleaved caspase-3	tubulin
Untransfected + control-si	616.715	633.955	6223.18	689.991	710.163	9555.1		Untransfected	643.284	2737.9	2249.89	11528.6				Untransfected	1156.23	9831.08
Untransfected + PAPD5-si	714.21	898.875	5854.35	493.506	175.435	6888.98		Untransfected + TAK1 (2.0 uM)	492.506	2726.49	1518.89	12645.6				Untransfected + JNK (2.0 uM)	1286.65	10014.6
EGFPCAG27 + control-si	1033.1	1574.12	6457.94	1200.72	653.991	7889.93		EGFPCAG78	4476.06	16938.2	12423.2	12207.5				EGFPCAG78	10651.4	11832.3
EGFPCAG27 + PAPD5-si	538.028	835.091	5225.5	862.577	159.607	8122.76		EGFPCAG78 + TAK1 (0.5 uM)	2446.89	2991.8	7645.8	13517.6				EGFPCAG78 + JNK (0.5 uM)	7987.66	14977.3
EGFPCAG78 + control-si	2222.84	6775.89	53264.5	7957.52	7202.01	10581.4		EGFPCAG78 + TAK1 (1.0 uM)	956.648	3043.8	2907.98	13329.6				EGFPCAG78 + JNK (1.0 uM)	3473.57	12678.1
EGFPCAG78 + PAPD5-si	877.301	1504.87	9625.08	4587.05	1334.41	8719.81		EGFPCAG78 + TAK1 (2.0 uM)	354.213	2613.9	3781.54	14813				EGFPCAG78 + JNK (2.0 uM)	1957.67	13372.5
Set2	p-TAK1	p-MKK4	p-JNK	cleaved caspase-3	PAPD5	tubulin		Set2	p-MKK4	p-JNK	cleaved caspase-3	tubulin				Set2	cleaved caspase-3	tubulin
Untransfected + control-si	537.698	949.134	5885.89	1336.13	896.577	10900.9		Untransfected	309.092	2230.14	2242.86	12374				Untransfected	1039.82	12917.6
Untransfected + PAPD5-si	537.799	1140.26	6266.55	1021.74	230.678	10039.8		Untransfected + TAK1 (2.0 uM)	465.335	2653.23	2297.13	10842.2				Untransfected + JNK (2.0 uM)	1102.72	12225
EGFPCAG27 + control-si	488.991	1811.96	5713.54	2213.12	731.627	9879.59		EGFPCAG78	4035.6	16312.7	12338.1	11840.6				EGFPCAG78	7721.1	15259.9
EGFPCAG27 + PAPD5-si	432.406	2147.74	6727.49	830.82	376.627	10321.1		EGFPCAG78 + TAK1 (0.5 uM)	2357.94	10474.6	4262.32	12556.6				EGFPCAG78 + JNK (0.5 uM)	2083.79	14165
EGFPCAG78 + control-si	4052.03	5330.69	44881.3	6618.04	6274.06	13311		EGFPCAG78 + TAK1 (1.0 uM)	1238.36	6065.31	6182.68	10363.1				EGFPCAG78 + JNK (1.0 uM)	1295.31	15599.6
EGFPCAG78 + PAPD5-si	670.92	2212.79	11798.9	2525.93	2495.06	11254.5		EGFPCAG78 + TAK1 (2.0 uM)	562.234	4480.89	1107.36	10604.4				EGFPCAG78 + JNK (2.0 uM)	1005.94	16761.9
Set3	p-TAK1	p-MKK4	p-JNK	cleaved caspase-3	PAPD5	tubulin		Set3	p-MKK4	p-JNK	cleaved caspase-3	tubulin				Set3	cleaved caspase-3	tubulin
Untransfected + control-si	652.113	801.456	8913.11	1051.72	1013.15	11081.4		Untransfected	773.556	1168.23	996.092	8628.42				Untransfected	846.991	11231.1
Untransfected + PAPD5-si	1249.48	623.849	9159.47	1126.38	329.193	10203		Untransfected + TAK1 (2.0 uM)	965.556	2043.3	1173.99	10151.1				Untransfected + JNK (2.0 uM)	1234.5	10849
EGFPCAG27 + control-si	1437.77	668.95	8892.82	835.719	1292.02	12570.1		EGFPCAG78	4640.48	19111.9	15726.5	17057				EGFPCAG78	7609.05	15283.5
EGFPCAG27 + PAPD5-si	1740.23	689.213	6566.76	1531.22	512.173	11986.3		EGFPCAG78 + TAK1 (0.5 uM)	1220.99	10846.4	12290.5	14601.5				EGFPCAG78 + JNK (0.5 uM)	1578	15075.2
EGFPCAG78 + control-si	6356.74	5726.01	45130.7	8622.19	4853.69	13660.9		EGFPCAG78 + TAK1 (1.0 uM)	760.719	4396.04	4695.66	13883				EGFPCAG78 + JNK (1.0 uM)	2549.98	14900.5
EGFPCAG78 + PAPD5-si	3035.79	1002.28	15222.6	2168.71	1294.78	14354.1		EGFPCAG78 + TAK1 (2.0 uM)	486.263	6932.8	3190.76	12888.5				EGFPCAG78 + JNK (2.0 uM)	1194.06	14577.2

## Sheet: Fig. 3
Fig. 3d																Fig. 3e
																PAPD5 WT				PAPD5 Mutant
																Set1	TAB2	tubulin		Set1	TAB2	tubulin
																Untransfected	2272.33	36685.1		Untransfected	11594.4	37371.1
																Empty vector	2534.03	32109.3		Empty vector	8683.17	31948.7
																PAPD5 0.5 ug	5021.71	35083.3		PAPD5 0.5 ug	9326.46	29758.5
																PAPD5 1.0 ug	13011.9	29711		PAPD5 1.0 ug	13685.4	33784.8
																Set2	TAB2	tubulin		Set2	TAB2	tubulin
																Untransfected	2945.69	52118.1		Untransfected	9322.7	46625.2
																Empty vector	2594.28	58605		Empty vector	14053.7	46525
																PAPD5 0.5 ug	3423.22	58015.4		PAPD5 0.5 ug	1927.74	34140.4
Fig. 3h											Fig. 3g	miR-7-5p				PAPD5 1.0 ug	11233.8	49687.6		PAPD5 1.0 ug	7211.51	41473.2
	Untransfected	Untransfected + miR-7 (1.0 ug)	EGFPCAG78	EGFPCAG78 + miR-7 (0.25 ug)	EGFPCAG78 + miR-7 (0.5 ug)	EGFPCAG78 + miR-7 (1.0 ug)					Set1	1st well	2nd well
Set1	0.217306	0.228467	0.319897	0.279679	0.260048	0.226093					Control-si	20.2344	20.3009
Set2	0.222774	0.233315	0.343692	0.282668	0.252363	0.234264					PAPD5-si	20.5147	20.5489			Set3	TAB2	tubulin		Set3	TAB2	tubulin
Set3	0.222774	0.217185	0.343692	0.287883	0.260101	0.219304										Untransfected	2816.69	16413.7		Untransfected	10373.3	17077.5
											Set2					Empty vector	2657.4	16116.3		Empty vector	7617.12	14988.3
Fig. 3i											Control-si	20.1548	20.1134			PAPD5 0.5 ug	2514.28	15265.8		PAPD5 0.5 ug	14515.3	15476.2
											PAPD5-si	20.4592	20.7129			PAPD5 1.0 ug	7917.61	15135.6		PAPD5 1.0 ug	15176.6	14272.9
											Set3
											Control-si	20.1199	20.1222
											PAPD5-si	20.6026	20.4288
Fig. 3j
Set1	TAB2	p-TAK1	p-JNK	cleaved caspase-3	tubulin
Untransfected	3183.51	46.032	373.297	1928.75	10278.7
Untransfected + miR-7 (1.0 ug)	2652.2	85.294	337.231	1287.82	9654.59
EGFPCAG78	15873.1	852.669	1502.44	17014.8	9496.17
EGFPCAG78 + miR-7 (0.25 ug)	13989.7	707.807	1155.02	10045	8983.35
EGFPCAG78 + miR-7 (0.5 ug)	9208.14	395.803	684.679	7850.29	11671.1
EGFPCAG78 + miR-7 (1.0 ug)	4779.75	87.519	391.394	2001.34	10952.6
Set2	TAB2	p-TAK1	p-JNK	cleaved caspase-3	tubulin
Untransfected	2510.06	67.23	367.954	1978.9	27197.2
Untransfected + miR-7 (1.0 ug)	4963.32	95.15	341.802	1994.66	23177.7
EGFPCAG78	26481.5	972.995	2231.26	21553.6	21288
EGFPCAG78 + miR-7 (0.25 ug)	15754.8	739.032	924.776	8030.39	18816.9
EGFPCAG78 + miR-7 (0.5 ug)	13005.8	349.288	507.891	11966	19725
EGFPCAG78 + miR-7 (1.0 ug)	11467.3	128.007	604.853	3008.05	21694.1
Set3	TAB2	p-TAK1	p-JNK	cleaved caspase-3	tubulin
Untransfected	814.093	1854.58	306.933	1662.02	11199.4
Untransfected + miR-7 (1.0 ug)	1109.3	3517.62	121.771	1761.02	10424.4
EGFPCAG78	9175.25	8604.36	1933.82	9033.3	10575.2
EGFPCAG78 + miR-7 (0.25 ug)	6087.69	2401.75	1598.88	8722.5	10621.1
EGFPCAG78 + miR-7 (0.5 ug)	1936.84	633.607	1119.46	4148.07	10131.1
EGFPCAG78 + miR-7 (1.0 ug)	2773.5	428.192	589.216	3365.28	10531.8

## Sheet: Fig. 4_part 1
Fig. 4f	PAPD5 1st well Ct value	PAPD5 2nd well Ct value	β-actin 1st well Ct value	β-actin 2nd well Ct value									Fig. 4o
Untransfected Set1	35.0841	35.584	23.6917	24.0745
EQ23 Set1	36.2181	35.5724	23.9164	24.2147
EQ89 Set1	36.256	34.8453	24.0386	25.2133
Untransfected Set2	32.7566	32.4763	21.0404	21.4284
EQ23 Set2	33.352	32.5307	21.7446	21.9501
EQ89 Set2	32.1475	31.7773	21.2284	21.442
Untransfected Set3	32.4125	33.5327	21.0846	21.3332
EQ23 Set3	34.0177	34.2014	22.0088	22.3232
EQ89 Set3	33.065	33.2118	22.161	22.5399
Fig. 4g
													Fig. 4q	Untransfected	Untransfected_JNK in	EQ23	EQ23_JNK in	EQ89	EQ89_JNK in
													Set1	0.125703	0.13178	0.12403	0.159572	0.240925	0.152493
													Set2	0.125902	0.129577	0.148412	0.138988	0.231629	0.133742
													Set3	0.0915973	0.0915172	0.0971443	0.0942962	0.169618	0.0916445
													Fig. 4r
Fig. 4l	Untransfected_C-si	Untransfected_PAPD5-si	EQ23_C-si	EQ23_PAPD5-si	EQ89_C-si	EQ89_PAPD5-si
Set1	0.164523	0.169923	0.189016	0.185579	0.354974	0.227477
Set2	0.159633	0.165653	0.186782	0.186992	0.330685	0.191422
Set3	0.162952	0.167865	0.191664	0.184519	0.3403	0.20064
Fig. 4m
													Fig. 4t	Untransfected	Untransfected_TAK1 in	EQ23	EQ23_TAK1 in	EQ89	EQ89_TAK1 in
													Set1	0.125703	0.14568	0.12403	0.14799	0.240925	0.154271
													Set2	0.125902	0.146928	0.148412	0.144028	0.231629	0.145812
													Set3	0.157641	0.170738	0.166042	0.172424	0.329118	0.172705
													Fig. 4u
													Fig. 4w	Untransfected	Untransfected_miR7	EQ89	EQ89_miR7 0.25 ug	EQ89_miR7 0.5 ug	EQ89_miR7 1.0 ug
													Set1	0.210121	0.208228	0.316422	0.282247	0.254702	0.232745
													Set2	0.211169	0.216139	0.327652	0.297109	0.253449	0.222709
													Set3	0.207328	0.214831	0.335729	0.299971	0.2423	0.216258

## Sheet: Fig. 4_part 2
Fig. 4a	dPAPD5		dβ-actin			Fig. 4d	dPAPD5		dβ-actin			Fig. 4h				Fig. 4i	PAPD5		β-actin			Fig. 4j
Set1	1st well	2nd well	1st well	2nd well		Set1	1st well	2nd well	1st well	2nd well		Set1	PAPD5	tubulin		Set1	1st well	2nd well	1st well	2nd well
GMR	32.1326	32.1756	22.4084	22.8495		Tub56D	31.6489	31.4066	22.8455	22.9829		Untransfected	3432.91	15479.9		Control-siRNA	29.7303	29.53	19.3392	21.072
GMR + dPAPD5-KD	34.5169	34.2745	22.5809	22.4394		Tub56D + dPAPD5-KD	33.653	33.6946	22.7694	22.8044		HttQ23	4872.4	16523.2		Huntingtin-siRNA	29.4717	29.45	20.5529	20.6145
GMR > HttQ93	30.7822	30.8885	22.5393	22.7409		Tub56D > HttQ93	30.4772	30.7152	22.5326	22.6887		HttQ89	20573.4	15793.8
GMR > HttQ93 + dPAPD5-KD	33.5414	34.0847	22.392	22.5183		Tub56D > HttQ93 + dPAPD5-KD	33.5883	33.0143	22.158	22.2753						Set2
												Set2	PAPD5	tubulin		Control-siRNA	29.9843	29.29	20.3018	20.4293
Set2						Set2						Untransfected	4868.2	15218		Huntingtin-siRNA	29.2707	30.11	20.4539	20.4872
GMR	31.965	32.0662	22.4988	22.3982		Tub56D	31.1005	30.7294	22.177	22.4125		HttQ23	3915.22	16105.3
GMR + dPAPD5-KD	34.4033	33.6338	22.3329	22.6155		Tub56D + dPAPD5-KD	34.0652	34.0553	22.0904	22.1895		HttQ89	15274.7	14991.9		Set3
GMR > HttQ93	31.7237	31.3559	22.4445	22.6693		Tub56D > HttQ93	30.1085	30.5621	22.3087	22.5541						Control-siRNA	29.4989	29.78	20.2731	20.4354
GMR > HttQ93 + dPAPD5-KD	34.9671	34.0083	22.1722	22.5001		Tub56D > HttQ93 + dPAPD5-KD	33.7094	33.3007	22.9619	23.2217		Set3	PAPD5	tubulin		Huntingtin-siRNA	30.2298	30.28	20.6643	20.9097
												Untransfected	3012.57	14517.2
Set3						Set3						HttQ23	2712.28	14815.6
GMR	32.2337	31.9271	22.1314	22.4462		Tub56D	31.6929	31.1745	22.6542	22.7011		HttQ89	16049.2	14208.6
GMR + dPAPD5-KD	35.0117	34.5084	22.2149	22.6221		Tub56D + dPAPD5-KD	31.9505	32.1449	21.2779	21.3448
GMR > HttQ93	31.3816	31.3832	22.3862	22.2657		Tub56D > HttQ93	30.7028	30.4744	22.7084	22.8344
GMR > HttQ93 + dPAPD5-KD	33.4832	33.581	21.8706	21.8712		Tub56D > HttQ93 + dPAPD5-KD	32.0725	31.4573	21.193	21.3404
Fig. 4k						Fig. 4n										Fig. 4p
Set1	PAPD5	Huntingtin	tubulin			Set1	p-TAK1	p-MKK4	p-JNK	cleaved caspase-3	PAPD5	tubulin				Set1	cleaved caspase-3	tubulin
Control-siRNA	4855.35	5350.27	10940.8			Untransfected + control-si	1483.15	1131.01	1846.84	253.192	1210.16	12129.1				Untransfected	2072.5	13602
Huntingtin-siRNA	4094.71	500.335	9813.8			Untransfected + PAPD5-si	1265.37	1268.79	2203.64	980.648	722.021	11829.1				Untransfected + JNK (2uM)	1818.79	12377.9
						HttQ23 + control-si	1703.42	1299.03	1486.45	411.397	1311.65	10750.5				HttQ23	1579.34	16453.3
Set2	PAPD5	Huntingtin	tubulin			HttQ23 + PAPD5-si	1268.83	1523.1	1027.18	1267.03	568.749	14072.3				HttQ23 + JNK (2uM)	687.506	12196.4
Control-siRNA	7673.59	5302.13	15473.8			HttQ89 + control-si	12711.4	8862.57	10571.1	8608.64	6143.77	12034.7				HttQ89	17617.1	12706.3
Huntingtin-siRNA	7568	572.234	15119.3			HttQ89 + PAPD5-si	8950.08	2118.86	1929.57	4397	1853.82	12698				HttQ89 + JNK (2uM)	992.799	11830.5
Set3	PAPD5	Huntingtin	tubulin			Set2	p-TAK1	p-MKK4	p-JNK	cleaved caspase-3	PAPD5	tubulin				Set2	cleaved caspase-3	tubulin
Control-siRNA	7230.76	4564.36	15813.2			Untransfected + control-si	1198.93	1320.74	2444.9	879.406	1299.8	12101.8				Untransfected	1906.56	13841.4
Huntingtin-siRNA	5037.76	510.335	13749.9			Untransfected + PAPD5-si	1869.17	1818.52	2152.05	579.92	439.314	12754.8				Untransfected + JNK (2uM)	2187.8	14487.5
						HttQ23 + control-si	1785.76	2306.79	2108.92	2228.15	1824.68	13823.9				HttQ23	1073.69	14931.7
						HttQ23 + PAPD5-si	851.033	2535.99	2323.78	1352.26	722.142	13954.9				HttQ23 + JNK (2uM)	1535.23	12039.9
						HttQ89 + control-si	12747.8	9398.94	12068	9477.08	7041.83	13509.1				HttQ89	13321.9	12582.9
						HttQ89 + PAPD5-si	8236.81	2939.38	3559.95	3723.76	1418.68	12161.6				HttQ89 + JNK (2uM)	734.995	9523.95
						Set3	p-TAK1	p-MKK4	p-JNK	cleaved caspase-3	PAPD5	tubulin				Set3	cleaved caspase-3	tubulin
						Untransfected + control-si	244.607	532.435	967.113	786.946	877.569	12430.9				Untransfected	1527.79	16773.9
						Untransfected + PAPD5-si	1026.16	846.991	968.284	922.446	288.991	12271.3				Untransfected + JNK (2uM)	694.577	16355.6
						HttQ23 + control-si	642.678	591.335	1609.18	1340.03	836.74	11745.7				HttQ23	677.577	18509.5
						HttQ23 + PAPD5-si	717.506	726.163	1120.36	921.895	222.335	12635.4				HttQ23 + JNK (2uM)	318.021	16201.5
						HttQ89 + control-si	11245.5	10020.4	17653.2	6261.5	5572.84	13119.6				HttQ89	15358.9	12743.1
						HttQ89 + PAPD5-si	1627.6	2724.81	6223.11	1319.47	284.991	12769				HttQ89 + JNK (2uM)	326.021	14629.7
Fig. 4s						Fig. 4v
Set1	p-MKK4	p-JNK	cleaved caspase-3	tubulin		Set1	TAB2	p-TAK1	p-MKK4	p-JNK	cleaved caspase-3	tubulin
Untransfected	857.577	2402.87	2071.03	15342.9		Untransfected	5809.03	2702.42	5545.61	7514.64	4197.44	22421.7
Untransfected + TAK1 (2uM)	1435.23	1522.65	2818.86	12600.1		Untransfected + miR-7 (1.0 ug)	1926.96	4102.34	3813.22	3210.39	2852.54	17947.5
HttQ23	1902.79	2166.13	1532.55	14320.3		HttQ89	16564.8	12702	15361	18604.7	20315.1	14784.5
HttQ23 + TAK1 (2uM)	1369.13	706.435	1223.65	15675.7		HttQ89 + miR-7 (0.25 ug)	4728.27	2600.65	4697.93	5939.81	10305.4	13668.4
HttQ89	10995.3	15356.1	9510.42	10375.5		HttQ89 + miR-7 (0.5 ug)	4643.99	1948.12	5657.05	7496.94	3187.76	12934.8
HttQ89 + TAK1 (2uM)	1071.99	200.364	2566.22	12683.9		HttQ89 + miR-7 (1.0 ug)	4414.39	1568.79	4689.64	6468.4	4450.44	15705.5
Set2	p-MKK4	p-JNK	cleaved caspase-3	tubulin		Set2	TAB2	p-TAK1	p-MKK4	p-JNK	cleaved caspase-3	tubulin
Untransfected	1454.31	1605.23	1342.62	9261.08		Untransfected	7858.07	7634.68	5541.49	9250.98	3278.68	23154.4
Untransfected + TAK1 (2uM)	1872.79	437.435	1213.67	9052.78		Untransfected + miR-7 (1.0 ug)	1089.26	6338.19	4752.59	6479.78	2192.03	16747.2
HttQ23	2021.33	1666.77	1305.28	10900		HttQ89	16468.9	12510.2	18223.9	24450.4	22299.9	15444.7
HttQ23 + TAK1 (2uM)	1363.67	1950.31	1172.18	11613.5		HttQ89 + miR-7 (0.25 ug)	3837.12	9501.36	3520.27	9178.94	7507.22	12646.4
HttQ89	9038.21	13338.8	14963.9	12613.2		HttQ89 + miR-7 (0.5 ug)	6617.25	7230.05	4016.02	9240.59	9174.58	15968.1
HttQ89 + TAK1 (2uM)	5601.32	5288.19	1297.91	8500.3		HttQ89 + miR-7 (1.0 ug)	3193.35	4936.77	4173.15	6844.16	2717.76	11423.4
Set3	p-MKK4	p-JNK	cleaved caspase-3	tubulin		Set3	TAB2	p-TAK1	p-MKK4	p-JNK	cleaved caspase-3	tubulin
Untransfected	832.648	1261.82	1581.04	9571.37		Untransfected	2128.06	2435.46	510.163	1284.93	2280.62	7819.56
Untransfected + TAK1 (2uM)	948.406	843.213	1993.3	10304.2		Untransfected + miR-7 (1.0 ug)	934.991	1812	132.064	362.213	539.506	5461.9
HttQ23	990.991	1482.06	1624.16	10474.6		HttQ89	12262	7704.78	8848.94	12243	9182.66	4884.95
HttQ23 + TAK1 (2uM)	839.749	640.971	1451.64	11416.7		HttQ89 + miR-7 (0.25 ug)	8841.49	5400.12	1714.58	4124.87	4405.05	6822.44
HttQ89	11352.9	14964.6	16291.8	11708.1		HttQ89 + miR-7 (0.5 ug)	7868.24	4198.52	1609.28	3854.41	3596.64	6111.95
HttQ89 + TAK1 (2uM)	4945.32	590.142	238.354	11394.6		HttQ89 + miR-7 (1.0 ug)	2799.73	1753.26	1270.16	2780.2	1468.38	7810.56

## Sheet: Fig. 5
Fig. 5a	Untransfected_DMSO	Untransfected_BCH_400nM	PAPD5_DMSO	PAPD5_BCH_100 nM	PAPD5_BCH_200 nM	PAPD5_BCH_400 nM		Fig. 5f	Untransfected_DMSO	Untransfected_BCH_400nM	EQ23_DMSO	EQ23_BCH_400nM	EQ89_DMSO	EQ89_BCH_400 nM		Fig. 5c
Set1	0.134966	0.138327	0.235769	0.171807	0.144555	0.144231		Set1	0.164523	0.153392	0.17378	0.178041	0.326533	0.206125		Set1	p-TAK1	p-MKK4	p-JNK	cleaved caspase-3	tubulin
Set2	0.13516	0.13886	0.230374	0.17774	0.143818	0.139391		Set2	0.159633	0.160997	0.201432	0.194281	0.348929	0.191422		Untransfected	1244.85	711.234	2222.9	1297.43	12521.2
Set3	0.13402	0.135216	0.235846	0.197331	0.17203	0.158888		Set3	0.162952	0.167865	0.191664	0.184519	0.3403	0.193246		Untransfected + BCH001 (400 nM)	1294.85	1066.18	2201.9	1230.51	12005.8
																PAPD5	10486.1	9854.97	15840.7	11753.8	11165.8
Fig. 5b								Fig. 5d								PAPD5 + BCH001 (100 nM)	6010	9323.63	9681.5	3999.54	14362.1
																PAPD5 + BCH001 (200 nM)	6530.25	4828	10117.6	2124.69	11889.2
																PAPD5 + BCH001 (400 nM)	6001.59	2985.22	8628.26	3575.42	13082.9
																Set2	p-TAK1	p-MKK4	p-JNK	cleaved caspase-3	tubulin
																Untransfected	1624.26	959.163	2372.87	1409.48	12221.7
																Untransfected + BCH001 (400 nM)	1998.08	944.991	2352.7	1504.31	12871.8
																PAPD5	10809.4	8867.2	17557	11052.5	13971
																PAPD5 + BCH001 (100 nM)	5369.47	6557.07	12356.8	6759.92	14364.7
																PAPD5 + BCH001 (200 nM)	2608.15	3631.22	6314.28	2978.75	13714.9
																PAPD5 + BCH001 (400 nM)	752.335	1885.5	3050.97	625.263	12419.7
																Set3	p-TAK1	p-MKK4	p-JNK	cleaved caspase-3	tubulin
																Untransfected	3006.64	537.536	2423.7	2082.86	12617.3
																Untransfected + BCH001 (400 nM)	1844.2	547.335	2433.77	1566.96	12407.1
																PAPD5	9896.66	7857.95	13963.8	10056.5	11851.3
																PAPD5 + BCH001 (100 nM)	5284.47	7400	5901.52	6140.37	12948.9
																PAPD5 + BCH001 (200 nM)	4915.1	3806.5	3625.23	3258.42	13251
																PAPD5 + BCH001 (400 nM)	5322.64	2881.38	4438.86	1989.15	12977.6
																Fig. 5e
																Set1	p-TAK1	p-MKK4	p-JNK	cleaved caspase-3	tubulin
																Untransfected	737.698	1235.65	983.941	647.678	8814.57
																Untransfected + BCH001 (400 nM)	724.163	1110.99	454.799	236.778	8260.83
																HttQ23	554.749	1258.99	1072.18	484.95	8351.4
																HttQ23 + BCH001 (400 nM)	699.991	1732.91	1103.6	605.092	8395
																HttQ89	6043.74	11759.7	14576.9	6036.66	9928.15
																HttQ89 + BCH001 (400 nM)	795.991	1787.13	1560.01	517.435	8346.59
																Set2	p-TAK1	p-MKK4	p-JNK	cleaved caspase-3	tubulin
																Untransfected	756.023	999.577	2790.12	387.364	10509
																Untransfected + BCH001 (400 nM)	712.681	1191.77	3955.58	447.021	12582.8
																HttQ23	663.039	1364.84	2786.95	380.021	13526.8
																HttQ23 + BCH001 (400 nM)	612.307	1822.62	4228.36	662.506	12780
																HttQ89	5306.97	7657.23	25849.5	6492.95	12840.7
																HttQ89 + BCH001 (400 nM)	823.367	1467.26	3303.8	410.071	10835.5
																Set3	p-TAK1	p-MKK4	p-JNK	cleaved caspase-3	tubulin
																Untransfected	806.062	2658.17	4140.32	659.749	19584.8
																Untransfected + BCH001 (400 nM)	1077.76	1335.87	4555.15	508.092	18172.7
																HttQ23	584.255	1035.47	3637.25	461.263	20872.6
																HttQ23 + BCH001 (400 nM)	971.79	1836.02	2912.23	327.021	19124.8
																HttQ89	7121.51	13929.1	17552.3	7516.19	17180.7
																HttQ89 + BCH001 (400 nM)	1285.42	1833.62	3342	599.92	16751.1

## Sheet: Fig. 6_part 1
Fig. 6b	PAPD5 wild-type	PAPD5 YY1 mutant				Fig. 6i												Fig. 6k									Fig. 6m												Fig. 6o
Set1	0.561516	1.34814
Set2	0.629044	1.36658
Set3	0.593738	1.56299
Set4	0.596744	1.37951
Set5	0.642643	1.55558
Fig. 6e	PAPD5 1st well Ct value	PAPD5 2nd well Ct value	β-actin 1st well Ct value	β-actin 2nd well Ct value
Control-si Set1	32.9601	32.6523	18.7351	18.8801
YY1-si Set1	31.6185	32.1237	18.8389	19.0832
Control-si Set2	33.7316	33.0758	19.1126	19.2462
YY1-si Set2	34.1399	31.023	19.0249	19.2778
Control-si Set3	33.7962	33.6635	19.2945	19.1237
YY1-si Set3	32.2851	32.6734	19.2219	19.3474
Fig. 6g	dPAPD5 1st well Ct value	dPAPD5 2nd well Ct value	dβ-actin 1st well Ct value	dβ-actin 2nd well Ct value
gmr Set1	35.0325	35.2002	25.9819	26.0939
gmr > dYY1-dsRNA Set1	33.3845	32.8535	24.8425	25.1025
gmr Set2	35.8445	35.6854	26.3572	26.8864
gmr > dYY1-dsRNA Set2	33.0894	33.8926	25.1998	25.3371
gmr Set3	38.8733	34.2289	26.3816	26.7221
gmr > dYY1-dsRNA Set3	33.7005	33.1491	25.1366	25.3677
Fig. 6h	E27+PAPD5 wild-type	E27+PAPD5 YY1 mutant	E78+PAPD5 wild-type	E78+PAPD5 YY1 mutant
Set1	1.36982	2.15888	2.2043	2.52013
Set2	0.957891	1.94042	2.14612	2.63363
Set3	0.781629	2.35667	1.97477	2.61014
Set4	0.862368	2.41213	2.08114	2.99383
Set5	1.32776	2.74803	2.54949	2.39084

## Sheet: Fig. 6_part 2
Fig. 6c												Fig. 6d				Fig. 6f	dYY1		dβ-actin
												Set1	YY1	tubulin		Set1	1st well	2nd well	1st well	2nd well
												Control-siRNA	14310	13685.3		GMR	26.9884	27.2117	25.9819	26.0939
												YY1-siRNA	5575.02	20779.6		GMR + dYY1-dsRNA	26.3005	26.4484	24.8425	25.1025
												Set2	YY1	tubulin		Set2
												Control-siRNA	15230.7	17319.5		GMR	27.3527	27.6175	26.3572	26.8864
												YY1-siRNA	2415.69	13324		GMR + dYY1-dsRNA	27.1516	27.1945	25.1998	25.3371
												Set3	YY1	tubulin		Set3
												Control-siRNA	13699.6	14120.7		GMR	27.3868	27.3526	26.3816	26.7221
												YY1-siRNA	1958.45	14418		GMR + dYY1-dsRNA	27.0477	27.1558	25.1366	25.3677
												Fig. 6j
												Set1	PAPD5	cleaved caspase-3	YY1	tubulin
												Untransfected + control-si	1128.2	448.607	6788.43	8995.66
												Untransfected + YY1-si	3258.92	4061.92	129.021	10587.3
												EGFPCAG27 + control-si	1106.3	917.062	5739.31	9160.2
												EGFPCAG27 + YY1-si	3622.27	3329.32	61.95	9476.02
												EGFPCAG78 + control-si	7248.4	8149.12	5755.01	10204.7
												EGFPCAG78 + YY1-si	18460.9	12698.8	345.799	9831.56
												Set2	PAPD5	cleaved caspase-3	YY1	tubulin
												Untransfected + control-si	1136.22	742.92	6188.31	10294.9
												Untransfected + YY1-si	2518.19	2192.86	33.536	8930.61
												EGFPCAG27 + control-si	841.397	700.506	4398.35	10448.1
Fig. 6n												EGFPCAG27 + YY1-si	2274.63	2955.69	143.435	10606.1
Set1	PAPD5	cleaved caspase-3	YY1	tubulin								EGFPCAG78 + control-si	9036.33	5664.25	5963.89	11669.3
Untransfected + control-si	2367.62	855.192	5932.43	16437.6								EGFPCAG78 + YY1-si	20093.5	12438.8	221.678	12103.7
Untransfected + YY1-si	9711.53	2975.52	72.364	15935.8
HttQ23 + control-si	2220.91	1068.31	6612.6	18076.5								Set3	PAPD5	cleaved caspase-3	YY1	tubulin
HttQ23 + YY1-si	7322.99	2491.5	69.364	13853.6								Untransfected + control-si	1197.31	1040.58	10234.8	10300.1
HttQ89 + control-si	11263.5	8710.8	2179.94	14850.6								Untransfected + YY1-si	2321.91	4537.73	1724.01	11104.4
HttQ89 + YY1-si	19086.9	16173.6	47.95	14290.7								EGFPCAG27 + control-si	913.548	1122.58	8040.3	10591.3
												EGFPCAG27 + YY1-si	3895.25	4409.54	659.698	10112.4
Set2	PAPD5	cleaved caspase-3	YY1	tubulin								EGFPCAG78 + control-si	8129.29	6734.61	8492.47	9910.85
Untransfected + control-si	2284.74	508.849	5593.6	16040								EGFPCAG78 + YY1-si	15967.7	11559.7	2651.48	10024.7
Untransfected + YY1-si	6768.29	2085.03	22.121	18682.8
HttQ23 + control-si	2389.1	829.92	4986.89	17206.7
HttQ23 + YY1-si	7319.94	2602.86	203.556	17952.3								Fig. 6l
HttQ89 + control-si	13371.5	9530.86	3118.94	20336								Set1	PAPD5	cleaved caspase-3	YY1	tubulin
HttQ89 + YY1-si	25331.9	16586.9	219.678	17005.3								Untransfected + Empty vector	2230.03	1273.31	2919.23	13289.5
												Untransfected + YY1	1357.48	1288.43	13823.8	13105.6
Set3	PAPD5	cleaved caspase-3	YY1	tubulin								EGFPCAG27 + Empty vector	761.87	3085.38	2566.28	13791.6
Untransfected + control-si	2226.03	775.92	4694.21	9596.49								EGFPCAG27 + YY1	908.991	1390.84	17516.2	12160.6
Untransfected + YY1-si	5003.85	1862.33	522.617	10934								EGFPCAG78 + Empty vector	8116.29	10632.1	2458.18	12227.4
HttQ23 + control-si	2501.5	875.335	4226.09	11592.3								EGFPCAG78 + YY1	1770.67	1427.65	20021.7	11911.8
HttQ23 + YY1-si	4852.49	2773.1	464.117	11038.1
HttQ89 + control-si	13401.4	7855.68	1412.43	10353.7								Set2	PAPD5	cleaved caspase-3	YY1	tubulin
HttQ89 + YY1-si	25684.3	17464.3	209.082	12407								Untransfected + Empty vector	1038.68	1252.84	2522.81	15521.1
												Untransfected + YY1	1275.92	873.527	22196.3	14289.7
Fig. 6p												EGFPCAG27 + Empty vector	1350.34	727.163	2332.69	17158.4
Set1	PAPD5	cleaved caspase-3	YY1	tubulin								EGFPCAG27 + YY1	1433.75	408.849	18106.8	13783.4
Untransfected + Empty vector	2110.2	1591.84	1242.53	12129.1								EGFPCAG78 + Empty vector	13175.4	8654.05	2349.81	15509.4
Untransfected + YY1	2156.2	1237.72	11832.4	11829.1								EGFPCAG78 + YY1	7439.07	556.335	19872.5	16468.9
HttQ23 + Empty vector	2026.2	2080.41	1249.58	10750.5
HttQ23 + YY1	1716.55	1381.36	14425.9	14072.3								Set3	PAPD5	cleaved caspase-3	YY1	tubulin
HttQ89 + Empty vector	10204.3	9938.15	408.849	12034.7								Untransfected + Empty vector	1240.55	1601.2	2994.22	15671.5
HttQ89 + YY1	3087.69	1591.15	12011.9	12698								Untransfected + YY1	1770.3	2275.57	16601.5	13285.6
												EGFPCAG27 + Empty vector	830.426	1096.18	2832.93	10916.3
Set2	PAPD5	cleaved caspase-3	YY1	tubulin								EGFPCAG27 + YY1	1198.4	1411.55	20695.1	13281.7
Untransfected + Empty vector	2193.06	1578.35	1534.98	12101.8								EGFPCAG78 + Empty vector	7829.07	8937.44	2483.69	13676
Untransfected + YY1	2341.84	1493.59	11318.1	12754.8								EGFPCAG78 + YY1	3546.08	3205.15	20287.3	13647.2
HttQ23 + Empty vector	1303.48	959.92	1455.76	13823.9
HttQ23 + YY1	2484.26	874.861	9909.49	13954.9
HttQ89 + Empty vector	11118.3	14149.4	281.77	13509.1
HttQ89 + YY1	2762.26	534.021	8350.95	12161.6
Set3	PAPD5	cleaved caspase-3	YY1	tubulin
Untransfected + Empty vector	1299.01	890.091	1263.75	12430.9
Untransfected + YY1	212.849	633.435	7190.77	12271.3
HttQ23 + Empty vector	250.263	833.092	1233.46	11745.7
HttQ23 + YY1	356.506	969.648	9914.94	12635.4
HttQ89 + Empty vector	8970.35	13573.5	465.849	13119.6
HttQ89 + YY1	584.87	1189.48	10469.9	12769

## Sheet: Fig. 7
Fig. 7a	dYY1		dβ-actin			Fig. 7g	dYY1		dβ-actin
Set1	1st well	2nd well	1st well	2nd well		Set1	1st well	2nd well	1st well	2nd well
GMR > CAG0	26.6557	26.6788	25.9194	26.028		GMR > CAG0	24.2378	24.3677	23.1728	23.306
GMR > CAG0 + dYY1-KD	27.0967	26.392	24.9484	25.0907		GMR > CAG0 + dYY1	21.27	21.4897	24.2853	24.3764
GMR > CAG100	26.6204	26.8402	25.9576	26.0909		GMR > CAG100	26.1574	26.412	24.9603	25.0824
GMR > CAG100 + dYY1-KD	26.3567	26.4296	24.5942	24.7803		GMR > CAG100 + dYY1	21.724	21.7606	24.4336	24.7026
Set2						Set2
GMR > CAG0	26.5911	26.8478	25.9561	25.7388		GMR > CAG0	25.1933	25.4184	24.0251	24.2977
GMR > CAG0 + dYY1-KD	27.5526	27.6203	25.9886	26.0819		GMR > CAG0 + dYY1	21.0894	20.8139	23.7125	23.904
GMR > CAG100	25.7751	26.0045	25.1561	25.5016		GMR > CAG100	24.8757	24.9569	23.3393	23.6124
GMR > CAG100 + dYY1-KD	26.3144	26.1318	24.7621	24.9414		GMR > CAG100 + dYY1	20.4463	20.7177	23.4374	23.7994
Set3						Set3
GMR > CAG0	26.047	26.2193	25.2979	25.2894		GMR > CAG0	25.5244	25.8447	24.745	25.1349
GMR > CAG0 + dYY1-KD	26.8256	26.9098	24.8781	25.0074		GMR > CAG0 + dYY1	21.1307	21.3038	23.9072	24.1914
GMR > CAG100	25.8444	26.1321	25.0742	25.4216		GMR > CAG100	26.2945	26.5979	25.234	25.5885
GMR > CAG100 + dYY1-KD	26.8135	26.9174	24.7597	25.0763		GMR > CAG100 + dYY1	21.3864	21.4505	24.6762	24.0737
Fig. 7d	dYY1		dβ-actin			Fig. 7j	dYY1		dβ-actin
Set1	1st well	2nd well	1st well	2nd well		Set1	1st well	2nd well	1st well	2nd well
GMR	26.5104	26.6285	25.109	25.434		GMR	24.0644	24.1594	23.0582	23.1642
GMR + dYY1-KD	27.3753	27.5198	24.7708	25.059		GMR + dYY1	21.1755	21.2806	24.2064	24.2947
GMR > HttQ93	26.4257	26.7503	25.1694	25.4638		GMR > HttQ93	26.586	26.5765	25.0751	25.2792
GMR > HttQ93 + dYY1-KD	27.388	27.5892	24.8471	25.0778		GMR > HttQ93 + dYY1	21.4719	21.6977	24.2927	24.4035
Set2						Set2
GMR	27.0648	27.1515	25.3736	25.5898		GMR	25.2143	25.4068	23.9585	25.0258
GMR + dYY1-KD	27.8375	28.0297	25.0687	25.2083		GMR + dYY1	20.3449	20.1842	23.5258	23.637
GMR > HttQ93	26.9158	27.2033	25.3461	25.6235		GMR > HttQ93	25.0954	25.2853	23.5226	23.7368
GMR > HttQ93 + dYY1-KD	28.1034	28.0201	24.901	25.1394		GMR > HttQ93 + dYY1	20.4163	20.4483	23.3772	23.9759
Set3						Set3
GMR	25.6858	26.0886	24.5978	24.9722		GMR	25.8889	26.1162	25.1175	25.179
GMR + dYY1-KD	26.9871	27.0255	24.6793	24.7779		GMR + dYY1	20.8832	21.0782	23.7699	23.9809
GMR > HttQ93	25.2244	25.3394	23.5482	23.9179		GMR > HttQ93	26.0689	26.2401	25.1598	25.455
GMR > HttQ93 + dYY1-KD	26.4596	26.5776	23.8898	24.1678		GMR > HttQ93 + dYY1	21.1125	21.3308	24.4177	24.7753

## Sheet: Fig. 8
Fig. 8a																	Set1	dYY1	tubulin					Set1	dYY1	tubulin
																	control	6192.77	5982.85					CAG0	6462.87	8915.71
																	HD	753.694	5222.93					CAG100	4717.63	6874.19
																	Set2							Set2
																	control	6037.44	5218.04					CAG0	6410	8266.56
																	HD	3156.31	5642.06					CAG100	4976.73	6974.18
																	Set3							Set3
																	control	5293.92	4262.36					CAG0	6434.91	8217.49
																	HD	1708.63	3577.92					CAG100	6467.24	7791.99
Fig. 8c																								Fig. 8d, 8k
																								Set1	YY1	PAPD5	TAB2	p-TAK1	TAK1	p-MKK4	MKK4	p-JNK	JNK	cleaved caspase-3	tubulin
																								Untransfected	131.759	31.527	1687.72	4285.64	10881.2	1261.43	8234.72	2812.03	37045	2070.78	661.807
																								HttQ23	133.181	32.059	1268.23	4798.35	9793.51	1304.9	8759.37	2872.76	35057.1	1784.71	652.852
																								HttQ89	67.014	142.274	11565.8	11386	9793.51	4242.95	6659.29	28364.9	34325.4	13592.8	578.465
																								Stop-HttCAG91	160.918	89.324	5904.46	8637.54	10615.5	2543.34	5781.94	17349.3	40405	6952.52	687.362
																								HttCAA/G89	85.714	50.384	5183.78	5597.95	9443.27	1997.36	4956.63	14942.7	38077	5519.56	687.089
																								Set2	YY1	PAPD5	TAB2	p-TAK1	TAK1	p-MKK4	MKK4	p-JNK	JNK	cleaved caspase-3	tubulin
																								Untransfected	141.996	28.27	2013.45	3933.88	12610.1	731.77	4196.99	1707.43	35242.1	1887.03	568.1
																								HttQ23	127.055	24.422	1316.8	4515.24	13793.9	984.376	4589.85	1572.84	41697.5	2427.28	506.861
																								HttQ89	51.4885	140.59	8360.24	15290.6	12335.4	4250.78	4158.67	23355.3	40803.6	14312.6	413.453
																								Stop-HttCAG91	121.189	88.206	6642.21	10074	12832.2	2975.83	5597.95	12245.9	43555.6	8560.39	501.82
																								HttCAA/G89	33.4537	45.708	6236.37	11032.4	13003.2	2047.3	3887.25	8690.24	36779.7	6593.18	482.976
																								Set3	YY1	PAPD5	TAB2	p-TAK1	TAK1	p-MKK4	MKK4	p-JNK	JNK	cleaved caspase-3	tubulin
																								Untransfected	169.675	31.274	1573.33	3216.23	10847.6	724.355	6323.35	1906.35	23316.9	1169.67	611.096
																								HttQ23	168.842	27.9765	1930.98	4028.38	11097.3	613.062	6585.36	1439.55	24777.2	1853.92	636.236
																								HttQ89	72.117	152.381	8909.45	14275.9	11423.5	4739.15	6452.24	11804.2	23582.7	12312.3	606.089
																								Stop-HttCAG91	163.169	108.638	4233.44	11314.9	10287.4	2496.85	6354.91	8207.41	23175.8	6003.07	631.452
																								HttCAA/G89	68.241	53.402	2490.52	4972.03	8663.05	2053.54	4990.8	4150.34	18071.3	1845.91	570.051
Fig. 8j																								Fig. 8l
																									Untransfected	EQ23	EQ89	CAG91	ECAA/G89
																								Set1	0.266899	0.274744	0.469909	0.420617	0.351907
																								Set2	0.272315	0.278275	0.4447	0.36823	0.357247
																								Set3	0.278005	0.289971	0.48447	0.428935	0.357931

[truncated: 5 more sheets: Fig. 9, Fig. S3, Fig. S4, Fig. S5, Fly data]
